# Supplementary material for: Coral cover and rubble cryptofauna abundance and diversity at outplanted reefs in Okinawa, Japan
Source: PeerJ. 2020 Sep 22;8:e9185. doi: 10.7717/peerj.9185 (PMC7518162; doi:10.7717/peerj.9185)
Supplement: Supplemental Information 3 [file peerj-08-9185-s003.zip]

Archive with 12 entries (9 files):
- Raw Data/
- Raw Data/demersal benthos summer 2018 .xlsx
- __MACOSX/
- __MACOSX/Raw Data/
- __MACOSX/Raw Data/._demersal benthos summer 2018 .xlsx
- Raw Data/LIT rowdata.xlsx
- __MACOSX/Raw Data/._LIT rowdata.xlsx
- Raw Data/demersal benthos winter2017.xlsx
- __MACOSX/Raw Data/._demersal benthos winter2017.xlsx
- Raw Data/demersal benthos winter 2019.xlsx
- __MACOSX/Raw Data/._demersal benthos winter 2019.xlsx
- __MACOSX/._Raw Data
