# Supplementary material for: Coral cover and rubble cryptofauna abundance and diversity at outplanted reefs in Okinawa, Japan
Source: PeerJ. 2020 Sep 22;8:e9185. doi: 10.7717/peerj.9185 (PMC7518162; doi:10.7717/peerj.9185)
Supplement: Supplemental Information 3 [file peerj-08-9185-s003.zip › Raw Data/demersal benthos summer 2018 .xlsx]

## Sheet: Raw data
Order	Label	Taxonomy	Date	Season	Site Name	Treatment	Bucket N	Preservative	Phylum
1	ON930	Hermit	2018-07-08	Summer	Maeganeku control 1	Control	1	Ethanol	Crustacea
2	ON931	bivalve	2018-07-08	Summer	Maeganeku control 1	Control	1	Ethanol	Mollusca
3	ON932	Gastropod	2018-07-08	Summer	Maeganeku control 1	Control	1	Ethanol	Mollusca
4	ON933	Mantis shrimp	2018-07-08	Summer	Maeganeku control 1	Control	1	Ethanol	Crustacea
5	ON934	Crab	2018-07-08	Summer	Maeganeku control 1	Control	1	Ethanol	Crustacea
6	ON935	Hermit	2018-07-08	Summer	Maeganeku control 1	Control	1	Ethanol	Crustacea
7	ON936	Crab	2018-07-08	Summer	Maeganeku control 1	Control	1	Ethanol	Crustacea
8	ON937	Gastropod	2018-07-08	Summer	Maeganeku control 1	Control	1	Ethanol	Mollusca
9	ON938	Crab	2018-07-08	Summer	Maeganeku control 1	Control	1	Ethanol	Crustacea
10	ON939	Crab	2018-07-08	Summer	Maeganeku control 1	Control	1	Ethanol	Crustacea
11	ON940	Starfish	2018-07-08	Summer	Maeganeku control 1	Control	1	Ethanol	Echinodermata
12	ON941	Crab	2018-07-08	Summer	Maeganeku control 1	Control	1	Ethanol	Crustacea
13	ON942	Crab	2018-07-08	Summer	Maeganeku control 1	Control	1	Ethanol	Crustacea
14	ON943	Poly	2018-07-08	Summer	Maeganeku control 1	Control	1	Ethanol	Annelida
15	ON944	Crab	2018-07-08	Summer	Maeganeku control 1	Control	1	Ethanol	Crustacea
16	ON945	Crab	2018-07-08	Summer	Maeganeku control 1	Control	1	Ethanol	Crustacea
17	ON946	Flatworm	2018-07-08	Summer	Maeganeku control 1	Control	1	Ethanol	Platyhelminthes
18	ON947	Ophiura	2018-07-08	Summer	Maeganeku control 1	Control	1	Ethanol	Echinodermata
19	ON948	Poly	2018-07-08	Summer	Maeganeku control 1	Control	1	Ethanol	Annelida
20	ON949	Crab	2018-07-08	Summer	Maeganeku control 1	Control	1	Ethanol	Crustacea
21	ON950	Gastropod	2018-07-08	Summer	Maeganeku control 1	Control	1	Ethanol	Mollusca
22	ON951	Hermit	2018-07-08	Summer	Maeganeku control 1	Control	1	Ethanol	Crustacea
23	ON952	Gastropod	2018-07-08	Summer	Maeganeku control 1	Control	1	Ethanol	Mollusca
24	ON953	Crab	2018-07-08	Summer	Maeganeku control 1	Control	1	Ethanol	Crustacea
25	ON954	Nudi	2018-07-08	Summer	Maeganeku control 1	Control	1	Ethanol	Mollusca
26	ON955	Crab	2018-07-08	Summer	Maeganeku control 1	Control	1	Ethanol	Crustacea
27	ON956	Gastropod	2018-07-08	Summer	Maeganeku control 1	Control	1	Ethanol	Mollusca
28	ON957	Shrimp	2018-07-08	Summer	Maeganeku control 1	Control	1	Ethanol	Crustacea
29	ON958	Crab	2018-07-08	Summer	Maeganeku control 1	Control	1	Ethanol	Crustacea
30	ON959	bivalve	2018-07-08	Summer	Maeganeku control 1	Control	1	Ethanol	Mollusca
31	ON960	Crab	2018-07-08	Summer	Maeganeku control 1	Control	1	Ethanol	Crustacea
32	ON961	Echinoidea	2018-07-08	Summer	Maeganeku control 1	Control	1	Ethanol	Echinodermata
33	ON962	Amphipod	2018-07-08	Summer	Maeganeku control 1	Control	1	Ethanol	Crustacea
34	ON963	Mantis shrimp	2018-07-08	Summer	Maeganeku control 1	Control	1	Ethanol	Crustacea
35	ON964	bivalve	2018-07-08	Summer	Maeganeku control 1	Control	1	Ethanol	Mollusca
36	ON965	Crab	2018-07-08	Summer	Maeganeku control 1	Control	1	Ethanol	Crustacea
37	ON966	Crab	2018-07-08	Summer	Maeganeku control 1	Control	1	Ethanol	Crustacea
38	ON967	Crab	2018-07-08	Summer	Maeganeku control 1	Control	1	Ethanol	Crustacea
39	ON968	Mantis shrimp	2018-07-08	Summer	Maeganeku control 1	Control	1	Ethanol	Crustacea
40	ON969	Gastropod	2018-07-08	Summer	Maeganeku control 1	Control	1	Ethanol	Mollusca
41	ON970	Crab	2018-07-08	Summer	Maeganeku control 1	Control	1	Ethanol	Crustacea
42	ON971	bivalve	2018-07-08	Summer	Maeganeku control 1	Control	1	Ethanol	Mollusca
43	ON972	Poly	2018-07-08	Summer	Maeganeku control 1	Control	1	Ethanol	Annelida
44	ON973	Echiura	2018-07-08	Summer	Maeganeku control 1	Control	1	Ethanol	Annelida
45	ON974	Gastropod	2018-07-08	Summer	Maeganeku control 1	Control	1	Ethanol	Mollusca
46	ON975	Shrimp	2018-07-08	Summer	Maeganeku control 1	Control	1	Ethanol	Crustacea
47	ON976	Crab	2018-07-08	Summer	Maeganeku control 1	Control	1	Ethanol	Crustacea
48	ON977	Hermit	2018-07-08	Summer	Maeganeku control 1	Control	1	Ethanol	Crustacea
49	ON978	Crab	2018-07-08	Summer	Maeganeku control 1	Control	1	Ethanol	Crustacea
50	ON979	Crab	2018-07-08	Summer	Maeganeku control 1	Control	1	Ethanol	Crustacea
51	ON980	Crab	2018-07-08	Summer	Maeganeku control 1	Control	1	Ethanol	Crustacea
52	ON981	Crab	2018-07-08	Summer	Maeganeku control 1	Control	1	Ethanol	Crustacea
53	ON982	Crab	2018-07-08	Summer	Maeganeku control 1	Control	1	Ethanol	Crustacea
54	ON983	Crab	2018-07-08	Summer	Maeganeku control 1	Control	1	Ethanol	Crustacea
55	ON984	Hermit	2018-07-08	Summer	Maeganeku control 1	Control	1	Ethanol	Crustacea
56	ON985	Crab	2018-07-08	Summer	Maeganeku control 1	Control	1	Ethanol	Crustacea
57	ON986	Crab	2018-07-08	Summer	Maeganeku control 1	Control	1	Ethanol	Crustacea
58	ON987	Crab	2018-07-08	Summer	Maeganeku control 1	Control	1	Ethanol	Crustacea
59	ON988	Sea snail	2018-07-08	Summer	Maeganeku control 1	Control	1	Ethanol	Mollusca
60	ON989	Gastropod	2018-07-08	Summer	Maeganeku control 1	Control	1	Ethanol	Mollusca
61	ON990	Gastropod	2018-07-08	Summer	Maeganeku control 1	Control	1	Ethanol	Mollusca
62	ON991	Echinoidea	2018-07-08	Summer	Maeganeku control 1	Control	1	Ethanol	Echinodermata
63	ON992	Gastropod	2018-07-08	Summer	Maeganeku control 1	Control	1	Ethanol	Mollusca
64	ON993	Shrimp	2018-07-08	Summer	Maeganeku control 1	Control	1	Ethanol	Crustacea
65	ON994	Crab	2018-07-08	Summer	Maeganeku control 1	Control	1	Ethanol	Crustacea
66	ON995	Gastropod	2018-07-08	Summer	Maeganeku control 1	Control	1	Ethanol	Mollusca
67	ON996	Gastropod	2018-07-08	Summer	Maeganeku control 1	Control	1	Ethanol	Mollusca
68	ON997	Crab	2018-07-08	Summer	Maeganeku control 1	Control	1	Ethanol	Crustacea
69	ON998	Pistol Shrimp	2018-07-08	Summer	Maeganeku control 1	Control	1	Ethanol	Crustacea
70	ON999	Nematode	2018-07-08	Summer	Maeganeku control 1	Control	1	Ethanol	Nematoda
71	ON1000	Shrimp	2018-07-08	Summer	Maeganeku control 1	Control	1	Ethanol	Crustacea
72	ON1001	bivalve	2018-07-08	Summer	Maeganeku control 1	Control	1	Ethanol	Mollusca
73	ON1002	Crab	2018-07-08	Summer	Maeganeku control 1	Control	1	Ethanol	Crustacea
74	ON1003	Gastropod	2018-07-08	Summer	Maeganeku control 1	Control	1	Ethanol	Mollusca
75	ON1004	Shrimp	2018-07-08	Summer	Maeganeku control 1	Control	1	Ethanol	Crustacea
76	ON1005	Ophiura	2018-07-08	Summer	Maeganeku control 1	Control	1	Ethanol	Echinodermata
77	ON1006	Crab	2018-07-08	Summer	Maeganeku control 1	Control	2	Ethanol	Crustacea
78	ON1007	Crab	2018-07-08	Summer	Maeganeku control 1	Control	2	Ethanol	Crustacea
79	ON1008	Crab	2018-07-08	Summer	Maeganeku control 1	Control	2	Ethanol	Crustacea
80	ON1009	Crab	2018-07-08	Summer	Maeganeku control 1	Control	2	Ethanol	Crustacea
81	ON1010	Ophiura	2018-07-08	Summer	Maeganeku control 1	Control	2	Ethanol	Echinodermata
82	ON1011	Crab	2018-07-08	Summer	Maeganeku control 1	Control	2	Ethanol	Crustacea
83	ON1012	Isopod	2018-07-08	Summer	Maeganeku control 1	Control	2	Ethanol	Crustacea
84	ON1013	Gastropod	2018-07-08	Summer	Maeganeku control 1	Control	2	Ethanol	Mollusca
85	ON1014	Crab	2018-07-08	Summer	Maeganeku control 1	Control	2	Ethanol	Crustacea
86	ON1015	bivalve	2018-07-08	Summer	Maeganeku control 1	Control	2	Ethanol	Mollusca
87	ON1016	Crab	2018-07-08	Summer	Maeganeku control 1	Control	2	Ethanol	Crustacea
88	ON1017	Poly	2018-07-08	Summer	Maeganeku control 1	Control	2	Ethanol	Annelida
89	ON1018	Tanaidacea?	2018-07-08	Summer	Maeganeku control 1	Control	2	Ethanol	Unknown
90	ON1019	Isopod	2018-07-08	Summer	Maeganeku control 1	Control	2	Ethanol	Crustacea
91	ON1020	Echinoidea	2018-07-08	Summer	Maeganeku control 1	Control	2	Ethanol	Echinodermata
92	ON1021	Crab	2018-07-08	Summer	Maeganeku control 1	Control	2	Ethanol	Crustacea
93	ON1022	Nemertea?	2018-07-08	Summer	Maeganeku control 1	Control	2	Ethanol	Unknown
94	ON1023	Shrimp	2018-07-08	Summer	Maeganeku control 1	Control	2	Ethanol	Crustacea
95	ON1024	Crab	2018-07-08	Summer	Maeganeku control 1	Control	2	Ethanol	Crustacea
96	ON1025	Crab	2018-07-08	Summer	Maeganeku control 1	Control	2	Ethanol	Crustacea
97	ON1026	Crab	2018-07-08	Summer	Maeganeku control 1	Control	2	Ethanol	Crustacea
98	ON1027	Gastropod	2018-07-08	Summer	Maeganeku control 1	Control	2	Ethanol	Mollusca
99	ON1028	Crab	2018-07-08	Summer	Maeganeku control 1	Control	2	Ethanol	Crustacea
100	ON1029	Crab	2018-07-08	Summer	Maeganeku control 1	Control	2	Ethanol	Crustacea
101	ON1030	Crab	2018-07-08	Summer	Maeganeku control 1	Control	2	Ethanol	Crustacea
102	ON1031	Crab	2018-07-08	Summer	Maeganeku control 1	Control	2	Ethanol	Crustacea
103	ON1032	Crab	2018-07-08	Summer	Maeganeku control 1	Control	2	Ethanol	Crustacea
104	ON1033	Crab	2018-07-08	Summer	Maeganeku control 1	Control	2	Ethanol	Crustacea
105	ON1034	Crab	2018-07-08	Summer	Maeganeku control 1	Control	2	Ethanol	Crustacea
106	ON1035	Crab	2018-07-08	Summer	Maeganeku control 1	Control	2	Ethanol	Crustacea
107	ON1036	Gastropod	2018-07-08	Summer	Maeganeku control 1	Control	2	Ethanol	Mollusca
108	ON1037	Gastropod	2018-07-08	Summer	Maeganeku control 1	Control	2	Ethanol	Mollusca
109	ON1038	Nudi	2018-07-08	Summer	Maeganeku control 1	Control	2	Ethanol	Mollusca
110	ON1039	Isopod	2018-07-08	Summer	Maeganeku control 1	Control	2	Ethanol	Crustacea
111	ON1040	Crab	2018-07-08	Summer	Maeganeku control 1	Control	2	Ethanol	Crustacea
112	ON1041	Hermit	2018-07-08	Summer	Maeganeku control 1	Control	2	Ethanol	Crustacea
113	ON1042	Crab	2018-07-08	Summer	Maeganeku control 1	Control	2	Ethanol	Crustacea
114	ON1043	Gastropod	2018-07-08	Summer	Maeganeku control 1	Control	2	Ethanol	Mollusca
115	ON1044	Crab	2018-07-08	Summer	Maeganeku control 1	Control	2	Ethanol	Crustacea
116	ON1045	Hermit	2018-07-08	Summer	Maeganeku control 1	Control	2	Ethanol	Crustacea
117	ON1046	Crab	2018-07-08	Summer	Maeganeku control 1	Control	2	Ethanol	Crustacea
118	ON1047	Crab	2018-07-08	Summer	Maeganeku control 1	Control	2	Ethanol	Crustacea
119	ON1048	Fish	2018-07-08	Summer	Maeganeku control 1	Control	2	Ethanol	Chordata
120	ON1049	Hermit	2018-07-08	Summer	Maeganeku control 1	Control	2	Ethanol	Crustacea
121	ON1050	Crab	2018-07-08	Summer	Maeganeku control 1	Control	2	Ethanol	Crustacea
122	ON1051	Fish	2018-07-08	Summer	Maeganeku control 1	Control	2	Ethanol	Chordata
123	ON1052	Crab	2018-07-08	Summer	Maeganeku control 1	Control	2	Ethanol	Crustacea
124	ON1053	Hermit	2018-07-08	Summer	Maeganeku control 1	Control	2	Ethanol	Crustacea
125	ON1054	Crab	2018-07-08	Summer	Maeganeku control 1	Control	2	Ethanol	Crustacea
126	ON1055	Crab	2018-07-08	Summer	Maeganeku control 1	Control	2	Ethanol	Crustacea
127	ON1056	Crab	2018-07-08	Summer	Maeganeku control 1	Control	2	Ethanol	Crustacea
128	ON1057	Nudi	2018-07-08	Summer	Maeganeku control 1	Control	2	Ethanol	Mollusca
129	ON1058	Crab	2018-07-08	Summer	Maeganeku control 1	Control	2	Ethanol	Crustacea
130	ON1059	Crab	2018-07-08	Summer	Maeganeku control 1	Control	2	Ethanol	Crustacea
131	ON1060	Pistol Shrimp	2018-07-08	Summer	Maeganeku control 1	Control	2	Ethanol	Crustacea
132	ON1061	Crab	2018-07-08	Summer	Maeganeku control 1	Control	2	Ethanol	Crustacea
133	ON1062	Poly	2018-07-08	Summer	Maeganeku control 1	Control	2	Ethanol	Annelida
134	ON1063	Isopod	2018-07-08	Summer	Maeganeku control 1	Control	2	Ethanol	Crustacea
135	ON1064	Crab	2018-07-08	Summer	Maeganeku control 1	Control	2	Ethanol	Crustacea
136	ON1065	Crab	2018-07-08	Summer	Maeganeku control 1	Control	2	Ethanol	Crustacea
137	ON1066	Hermit	2018-07-08	Summer	Maeganeku control 1	Control	2	Ethanol	Crustacea
138	ON1067	Crab	2018-07-08	Summer	Maeganeku control 1	Control	2	Ethanol	Crustacea
139	ON1068	Amphipod	2018-07-08	Summer	Maeganeku control 1	Control	2	Ethanol	Crustacea
140	ON1069	Crab	2018-07-08	Summer	Maeganeku control 1	Control	2	Ethanol	Crustacea
141	ON1070	Poly	2018-07-08	Summer	Maeganeku control 1	Control	2	Ethanol	Annelida
142	ON1071	Crab	2018-07-08	Summer	Maeganeku control 1	Control	2	Ethanol	Crustacea
143	ON1072	Hermit?	2018-07-08	Summer	Maeganeku control 1	Control	2	Ethanol
144	ON1073	Gastropod	2018-07-08	Summer	Maeganeku control 1	Control	2	Ethanol	Mollusca
145	ON1074	Poly	2018-07-08	Summer	Maeganeku control 1	Control	2	Ethanol	Annelida
146	ON1075	Crab	2018-07-08	Summer	Maeganeku control 1	Control	2	Ethanol	Crustacea
147	ON1076	Crab	2018-07-08	Summer	Maeganeku control 1	Control	2	Ethanol	Crustacea
148	ON1077	Gastropod	2018-07-08	Summer	Maeganeku control 1	Control	2	Ethanol	Mollusca
149	ON1078	Crab	2018-07-08	Summer	Maeganeku control 1	Control	2	Ethanol	Crustacea
150	ON1079	Crab	2018-07-08	Summer	Maeganeku control 1	Control	2	Ethanol	Crustacea
151	ON1080	Pistol Shrimp	2018-07-08	Summer	Maeganeku control 1	Control	2	Ethanol	Crustacea
152	ON1081	Shrimp	2018-07-08	Summer	Maeganeku control 1	Control	2	Ethanol	Crustacea
153	ON1082	Poly	2018-07-08	Summer	Maeganeku control 1	Control	2	Ethanol	Annelida
154	ON1083	Crab	2018-07-08	Summer	Maeganeku control 1	Control	2	Ethanol	Crustacea
155	ON1084	Isopod	2018-07-08	Summer	Maeganeku control 1	Control	2	Ethanol	Crustacea
156	ON1085	Crab	2018-07-08	Summer	Maeganeku control 1	Control	2	Ethanol	Crustacea
157	ON1086	Gastropod	2018-07-08	Summer	Maeganeku control 1	Control	2	Ethanol	Mollusca
158	ON1087	bivalve	2018-07-08	Summer	Maeganeku control 1	Control	2	Ethanol	Mollusca
159	ON1088	Poly	2018-07-08	Summer	Maeganeku control 1	Control	2	Ethanol	Annelida
160	ON1089	Gastropod	2018-07-08	Summer	Maeganeku control 1	Control	3	Ethanol	Mollusca
161	ON1090	Echinoidea	2018-07-08	Summer	Maeganeku control 1	Control	3	Ethanol	Echinodermata
162	ON1091	bivalve	2018-07-08	Summer	Maeganeku control 1	Control	3	Ethanol	Mollusca
163	ON1092	Crab	2018-07-08	Summer	Maeganeku control 1	Control	3	Ethanol	Crustacea
164	ON1093	Crab	2018-07-08	Summer	Maeganeku control 1	Control	3	Ethanol	Crustacea
165	ON1094	Sea slug	2018-07-08	Summer	Maeganeku control 1	Control	3	Ethanol	Mollusca
166	ON1095	Poly	2018-07-08	Summer	Maeganeku control 1	Control	3	Ethanol	Annelida
167	ON1096	Crab	2018-07-08	Summer	Maeganeku control 1	Control	3	Ethanol	Crustacea
168	ON1097	Crab	2018-07-08	Summer	Maeganeku control 1	Control	3	Ethanol	Crustacea
169	ON1098	Gastropod	2018-07-08	Summer	Maeganeku control 1	Control	3	Ethanol	Mollusca
170	ON1099	Shrimp	2018-07-08	Summer	Maeganeku control 1	Control	3	Ethanol	Crustacea
171	ON1100	Hermit	2018-07-08	Summer	Maeganeku control 1	Control	3	Ethanol	Crustacea
172	ON1101	Crab	2018-07-08	Summer	Maeganeku control 1	Control	3	Ethanol	Crustacea
173	ON1102	Echinoidea	2018-07-08	Summer	Maeganeku control 1	Control	3	Ethanol	Echinodermata
174	ON1103	Poly	2018-07-08	Summer	Maeganeku control 1	Control	3	Ethanol	Annelida
175	ON1104	Crab	2018-07-08	Summer	Maeganeku control 1	Control	3	Ethanol	Crustacea
176	ON1105	Poly	2018-07-08	Summer	Maeganeku control 1	Control	3	Ethanol	Annelida
177	ON1106	Crab	2018-07-08	Summer	Maeganeku control 1	Control	3	Ethanol	Crustacea
178	ON1107	Poly	2018-07-08	Summer	Maeganeku control 1	Control	3	Ethanol	Annelida
179	ON1108	Chiton	2018-07-08	Summer	Maeganeku control 1	Control	3	Ethanol	Mollusca
180	ON1109	Poly	2018-07-08	Summer	Maeganeku control 1	Control	3	Ethanol	Annelida
181	ON1110	Crab	2018-07-08	Summer	Maeganeku control 1	Control	3	Ethanol	Crustacea
182	ON1111	Crab	2018-07-08	Summer	Maeganeku control 1	Control	3	Ethanol	Crustacea
183	ON1112	Poly	2018-07-08	Summer	Maeganeku control 1	Control	3	Ethanol	Annelida
184	ON1113	Nudi	2018-07-08	Summer	Maeganeku control 1	Control	3	Ethanol	Mollusca
185	ON1114	Crab	2018-07-08	Summer	Maeganeku control 1	Control	3	Ethanol	Crustacea
186	ON1115	Isopod	2018-07-08	Summer	Maeganeku control 1	Control	3	Ethanol	Crustacea
187	ON1116	Crab	2018-07-08	Summer	Maeganeku control 1	Control	3	Ethanol	Crustacea
188	ON1117	Crab	2018-07-08	Summer	Maeganeku control 1	Control	3	Ethanol	Crustacea
189	ON1118	Crab	2018-07-08	Summer	Maeganeku control 1	Control	3	Ethanol	Crustacea
190	ON1119	Crab	2018-07-08	Summer	Maeganeku control 1	Control	3	Ethanol	Crustacea
191	ON1120	Crab	2018-07-08	Summer	Maeganeku control 1	Control	3	Ethanol	Crustacea
192	ON1121	Crab	2018-07-08	Summer	Maeganeku control 1	Control	3	Ethanol	Crustacea
193	ON1122	Crab	2018-07-08	Summer	Maeganeku control 1	Control	3	Ethanol	Crustacea
194	ON1123	Sea slug	2018-07-08	Summer	Maeganeku control 1	Control	3	Ethanol	Mollusca
195	ON1124	Crab	2018-07-08	Summer	Maeganeku control 1	Control	3	Ethanol	Crustacea
196	ON1125	Gastropod	2018-07-08	Summer	Maeganeku control 1	Control	3	Ethanol	Mollusca
197	ON1126	Crab	2018-07-08	Summer	Maeganeku control 1	Control	3	Ethanol	Crustacea
198	ON1127	Gastropod	2018-07-08	Summer	Maeganeku control 1	Control	3	Ethanol	Mollusca
199	ON1128	Crab	2018-07-08	Summer	Maeganeku control 1	Control	3	Ethanol	Crustacea
200	ON1129	Crab	2018-07-08	Summer	Maeganeku control 1	Control	3	Ethanol	Crustacea
201	ON1130	Crab	2018-07-08	Summer	Maeganeku control 1	Control	3	Ethanol	Crustacea
202	ON1131	Crab	2018-07-08	Summer	Maeganeku control 1	Control	3	Ethanol	Crustacea
203	ON1132	Isopod	2018-07-08	Summer	Maeganeku control 1	Control	3	Ethanol	Crustacea
204	ON1133	Crab	2018-07-08	Summer	Maeganeku control 1	Control	3	Ethanol	Crustacea
205	ON1134	Crab	2018-07-08	Summer	Maeganeku control 1	Control	3	Ethanol	Crustacea
206	ON1135	Isopod	2018-07-08	Summer	Maeganeku control 1	Control	3	Ethanol	Crustacea
207	ON1136	Crab	2018-07-08	Summer	Maeganeku control 1	Control	3	Ethanol	Crustacea
208	ON1137	Gastropod	2018-07-08	Summer	Maeganeku control 1	Control	3	Ethanol	Mollusca
209	ON1138	Crab	2018-07-08	Summer	Maeganeku control 1	Control	3	Ethanol	Crustacea
210	ON1139	Crab	2018-07-08	Summer	Maeganeku control 1	Control	3	Ethanol	Crustacea
211	ON1140	Gastropod	2018-07-08	Summer	Maeganeku control 1	Control	3	Ethanol	Mollusca
212	ON1141	bivalve	2018-07-08	Summer	Maeganeku control 1	Control	3	Ethanol	Mollusca
213	ON1142	Gastropod	2018-07-08	Summer	Maeganeku control 1	Control	3	Ethanol	Mollusca
214	ON1143	Gastropod	2018-07-08	Summer	Maeganeku control 1	Control	3	Ethanol	Mollusca
215	ON1144	Nematode	2018-07-08	Summer	Maeganeku control 1	Control	3	Ethanol	Nematoda
216	ON1145	Crab	2018-07-08	Summer	Maeganeku control 1	Control	3	Ethanol	Crustacea
217	ON1146	Gastropod	2018-07-08	Summer	Maeganeku control 1	Control	3	Ethanol	Mollusca
218	ON1147	Nudi	2018-07-16	Summer	Maeganeku outplanted 1	Treatment	1	Ethanol	Mollusca
219	ON1148	Worm?	2018-07-16	Summer	Maeganeku outplanted 1	Treatment	1	Ethanol	Unknown
220	ON1149	Gastropod	2018-07-16	Summer	Maeganeku outplanted 1	Treatment	1	Ethanol	Mollusca
221	ON1150	Worm?	2018-07-16	Summer	Maeganeku outplanted 1	Treatment	1	Ethanol	Unknown
222	ON1151	Nemertea?	2018-07-16	Summer	Maeganeku outplanted 1	Treatment	1	Ethanol	Unknown
223	ON1152	Tanaidacea	2018-07-16	Summer	Maeganeku outplanted 1	Treatment	1	Ethanol	Crustacea
224	ON1153	Crab	2018-07-16	Summer	Maeganeku outplanted 1	Treatment	1	Ethanol	Crustacea
225	ON1154	Crab	2018-07-16	Summer	Maeganeku outplanted 1	Treatment	1	Ethanol	Crustacea
226	ON1155	Ophiura	2018-07-16	Summer	Maeganeku outplanted 1	Treatment	1	Ethanol	Echinodermata
227	ON1156	Isopod	2018-07-16	Summer	Maeganeku outplanted 1	Treatment	1	Ethanol	Crustacea
228	ON1157	Crab	2018-07-16	Summer	Maeganeku outplanted 1	Treatment	1	Ethanol	Crustacea
229	ON1158	Gastropod	2018-07-16	Summer	Maeganeku outplanted 1	Treatment	1	Ethanol	Mollusca
230	ON1159	Nudi	2018-07-16	Summer	Maeganeku outplanted 1	Treatment	1	Ethanol	Mollusca
231	ON1160	Nemertea	2018-07-16	Summer	Maeganeku outplanted 1	Treatment	1	Ethanol	Nemertea
232	ON1161	Shrimp	2018-07-16	Summer	Maeganeku outplanted 1	Treatment	1	Ethanol	Crustacea
233	ON1162	Starfish	2018-07-16	Summer	Maeganeku outplanted 1	Treatment	1	Ethanol	Echinodermata
234	ON1163	?	2018-07-16	Summer	Maeganeku outplanted 1	Treatment	1	Ethanol	Unknown
235	ON1164	Crab	2018-07-16	Summer	Maeganeku outplanted 1	Treatment	1	Ethanol	Crustacea
236	ON1165	Shrimp	2018-07-16	Summer	Maeganeku outplanted 1	Treatment	1	Ethanol	Crustacea
237	ON1166	Nudi	2018-07-16	Summer	Maeganeku outplanted 1	Treatment	1	Ethanol	Mollusca
238	ON1167	Crab	2018-07-16	Summer	Maeganeku outplanted 1	Treatment	1	Ethanol	Crustacea
239	ON1168	Gastropod	2018-07-16	Summer	Maeganeku outplanted 1	Treatment	1	Ethanol	Mollusca
240	ON1169	Nemertea	2018-07-16	Summer	Maeganeku outplanted 1	Treatment	1	Ethanol	Nemertea
241	ON1170	Poly	2018-07-16	Summer	Maeganeku outplanted 1	Treatment	1	Ethanol	Annelida
242	ON1171	Crab	2018-07-16	Summer	Maeganeku outplanted 1	Treatment	1	Ethanol	Crustacea
243	ON1172	Poly	2018-07-16	Summer	Maeganeku outplanted 1	Treatment	1	Ethanol	Annelida
244	ON1173	Crab	2018-07-16	Summer	Maeganeku outplanted 1	Treatment	1	Ethanol	Crustacea
245	ON1174	Crab	2018-07-16	Summer	Maeganeku outplanted 1	Treatment	1	Ethanol	Crustacea
246	ON1175	Fish	2018-07-16	Summer	Maeganeku outplanted 1	Treatment	1	Ethanol	Chordata
247	ON1176	Hermit	2018-07-16	Summer	Maeganeku outplanted 1	Treatment	1	Ethanol	Crustacea
248	ON1177	Hermit	2018-07-16	Summer	Maeganeku outplanted 1	Treatment	1	Ethanol	Crustacea
249	ON1178	Hermit	2018-07-16	Summer	Maeganeku outplanted 1	Treatment	1	Ethanol	Crustacea
250	ON1179	?	2018-07-16	Summer	Maeganeku outplanted 1	Treatment	1	Ethanol	Unknown
251	ON1180	Gastropod	2018-07-16	Summer	Maeganeku outplanted 1	Treatment	1	Ethanol	Mollusca
252	ON1181	Crab	2018-07-16	Summer	Maeganeku outplanted 1	Treatment	1	Ethanol	Crustacea
253	ON1182	Crab	2018-07-16	Summer	Maeganeku outplanted 1	Treatment	1	Ethanol	Crustacea
254	ON1183	Sea Urchin	2018-07-16	Summer	Maeganeku outplanted 1	Treatment	1	Ethanol	Echinodermata
255	ON1184	Crab	2018-07-16	Summer	Maeganeku outplanted 1	Treatment	1	Ethanol	Crustacea
256	ON1185	Crab	2018-07-16	Summer	Maeganeku outplanted 1	Treatment	1	Ethanol	Crustacea
257	ON1186	Crab	2018-07-16	Summer	Maeganeku outplanted 1	Treatment	1	Ethanol	Crustacea
258	ON1187	Crab	2018-07-16	Summer	Maeganeku outplanted 1	Treatment	1	Ethanol	Crustacea
259	ON1188	Crab	2018-07-16	Summer	Maeganeku outplanted 1	Treatment	1	Ethanol	Crustacea
260	ON1189	Pistol Shrimp	2018-07-16	Summer	Maeganeku outplanted 1	Treatment	1	Ethanol	Crustacea
261	ON1190	Gastropod	2018-07-16	Summer	Maeganeku outplanted 1	Treatment	1	Ethanol	Mollusca
262	ON1191	Worm?	2018-07-16	Summer	Maeganeku outplanted 1	Treatment	1	Ethanol	Unknown
263	ON1192	Poly	2018-07-16	Summer	Maeganeku outplanted 1	Treatment	1	Ethanol	Annelida
264	ON1193	Crab	2018-07-16	Summer	Maeganeku outplanted 1	Treatment	1	Ethanol	Crustacea
265	ON1194	Gastropod	2018-07-16	Summer	Maeganeku outplanted 1	Treatment	1	Ethanol	Mollusca
266	ON1195	Crab	2018-07-16	Summer	Maeganeku outplanted 1	Treatment	1	Ethanol	Crustacea
267	ON1196	Gastropod	2018-07-16	Summer	Maeganeku outplanted 1	Treatment	1	Ethanol	Mollusca
268	ON1197	Crab	2018-07-16	Summer	Maeganeku outplanted 1	Treatment	1	Ethanol	Crustacea
269	ON1198	Nudi	2018-07-16	Summer	Maeganeku outplanted 1	Treatment	1	Ethanol	Mollusca
270	ON1199	Gastropod	2018-07-16	Summer	Maeganeku outplanted 1	Treatment	1	Ethanol	Mollusca
271	ON1200	Gastropod	2018-07-16	Summer	Maeganeku outplanted 1	Treatment	1	Ethanol	Mollusca
272	ON1201	Gastropod	2018-07-16	Summer	Maeganeku outplanted 1	Treatment	1	Ethanol	Mollusca
273	ON1202	Crab	2018-07-16	Summer	Maeganeku outplanted 1	Treatment	1	Ethanol	Crustacea
274	ON1203	Ophiura	2018-07-16	Summer	Maeganeku outplanted 1	Treatment	1	Ethanol	Echinodermata
275	ON1204	Pistol Shrimp	2018-07-16	Summer	Maeganeku outplanted 1	Treatment	1	Ethanol	Crustacea
276	ON1205	Crab	2018-07-16	Summer	Maeganeku outplanted 1	Treatment	1	Ethanol	Crustacea
277	ON1206	Crab	2018-07-16	Summer	Maeganeku outplanted 1	Treatment	1	Ethanol	Crustacea
278	ON1207	Crab	2018-07-16	Summer	Maeganeku outplanted 1	Treatment	1	Ethanol	Crustacea
279	ON1208	Hermit	2018-07-16	Summer	Maeganeku outplanted 1	Treatment	1	Ethanol	Crustacea
280	ON1209	Crab	2018-07-16	Summer	Maeganeku outplanted 1	Treatment	1	Ethanol	Crustacea
281	ON1210	Amphipod	2018-07-16	Summer	Maeganeku outplanted 1	Treatment	1	Ethanol	Crustacea
282	ON1211	Poly	2018-07-16	Summer	Maeganeku outplanted 1	Treatment	1	Ethanol	Annelida
283	ON1212	Crab	2018-07-16	Summer	Maeganeku outplanted 1	Treatment	1	Ethanol	Crustacea
284	ON1213	Crab	2018-07-16	Summer	Maeganeku outplanted 1	Treatment	1	Ethanol	Crustacea
285	ON1214	Crab	2018-07-16	Summer	Maeganeku outplanted 1	Treatment	1	Ethanol	Crustacea
286	ON1215	Crab	2018-07-16	Summer	Maeganeku outplanted 1	Treatment	1	Ethanol	Crustacea
287	ON1216	Crab	2018-07-16	Summer	Maeganeku outplanted 1	Treatment	1	Ethanol	Crustacea
288	ON1217	Crab	2018-07-16	Summer	Maeganeku outplanted 1	Treatment	1	Ethanol	Crustacea
289	ON1218	Crab	2018-07-16	Summer	Maeganeku outplanted 1	Treatment	1	Ethanol	Crustacea
290	ON1219	Crab	2018-07-16	Summer	Maeganeku outplanted 1	Treatment	1	Ethanol	Crustacea
291	ON1220	Crab	2018-07-16	Summer	Maeganeku outplanted 1	Treatment	1	Ethanol	Crustacea
292	ON1221	Ophiura	2018-07-16	Summer	Maeganeku outplanted 1	Treatment	1	Ethanol	Echinodermata
293	ON1222	Crab	2018-07-16	Summer	Maeganeku outplanted 1	Treatment	1	Ethanol	Crustacea
294	ON1223	Nudi	2018-07-16	Summer	Maeganeku outplanted 1	Treatment	1	Ethanol	Mollusca
295	ON1224	Ophiura	2018-07-16	Summer	Maeganeku outplanted 1	Treatment	1	Ethanol	Echinodermata
296	ON1225	Crab	2018-07-16	Summer	Maeganeku outplanted 1	Treatment	1	Ethanol	Crustacea
297	ON1226	Gastropod	2018-07-16	Summer	Maeganeku outplanted 1	Treatment	1	Ethanol	Mollusca
298	ON1227	Hermit	2018-07-16	Summer	Maeganeku outplanted 1	Treatment	1	Ethanol	Crustacea
299	ON1228	Crab	2018-07-16	Summer	Maeganeku outplanted 1	Treatment	1	Ethanol	Crustacea
300	ON1229	Gastropod	2018-07-16	Summer	Maeganeku outplanted 1	Treatment	1	Ethanol	Mollusca
301	ON1230	Gastropod	2018-07-16	Summer	Maeganeku outplanted 1	Treatment	1	Ethanol	Mollusca
302	ON1231	Gastropod	2018-07-16	Summer	Maeganeku outplanted 1	Treatment	1	Ethanol	Mollusca
303	ON1232	Crab	2018-07-16	Summer	Maeganeku outplanted 1	Treatment	1	Ethanol	Crustacea
304	ON1233	Crab	2018-07-16	Summer	Maeganeku outplanted 1	Treatment	1	Ethanol	Crustacea
305	ON1234	Gastropod	2018-07-16	Summer	Maeganeku outplanted 1	Treatment	1	Ethanol	Mollusca
306	ON1235	Crab	2018-07-16	Summer	Maeganeku outplanted 1	Treatment	1	Ethanol	Crustacea
307	ON1236	Shrimp	2018-07-16	Summer	Maeganeku outplanted 1	Treatment	1	Ethanol	Crustacea
308	ON1237	Crab	2018-07-16	Summer	Maeganeku outplanted 1	Treatment	1	Ethanol	Crustacea
309	ON1238	Poly	2018-07-16	Summer	Maeganeku outplanted 1	Treatment	1	Ethanol	Annelida
310	ON1239	Crab	2018-07-16	Summer	Maeganeku outplanted 1	Treatment	1	Ethanol	Crustacea
311	ON1240	Crab	2018-07-16	Summer	Maeganeku outplanted 1	Treatment	1	Ethanol	Crustacea
312	ON1241	Crab	2018-07-16	Summer	Maeganeku outplanted 1	Treatment	1	Ethanol	Crustacea
313	ON1242	Hermit	2018-07-16	Summer	Maeganeku outplanted 1	Treatment	1	Ethanol	Crustacea
314	ON1243	Sea Urchin	2018-07-16	Summer	Maeganeku outplanted 1	Treatment	1	Ethanol	Echinodermata
315	ON1244	Crab	2018-07-16	Summer	Maeganeku outplanted 1	Treatment	1	Ethanol	Crustacea
316	ON1245	Crab	2018-07-16	Summer	Maeganeku outplanted 1	Treatment	1	Ethanol	Crustacea
317	ON1246	Fish	2018-07-16	Summer	Maeganeku outplanted 1	Treatment	1	Ethanol	Chordata
318	ON1247	Sea Slug	2018-07-16	Summer	Maeganeku outplanted 1	Treatment	1	Ethanol	Mollusca
319	ON1248	Crab	2018-07-16	Summer	Maeganeku outplanted 1	Treatment	1	Ethanol	Crustacea
320	ON1249	Nemertea	2018-07-16	Summer	Maeganeku outplanted 1	Treatment	1	Ethanol	Nemertea
321	ON1250	Fish	2018-07-16	Summer	Maeganeku outplanted 1	Treatment	1	Ethanol	Chordata
322	ON1251	Sea Snail	2018-07-16	Summer	Maeganeku outplanted 1	Treatment	1	Ethanol	Mollusca
323	ON1252	Ophiura	2018-07-16	Summer	Maeganeku outplanted 1	Treatment	1	Ethanol	Echinodermata
324	ON1253	Gastropod	2018-07-16	Summer	Maeganeku outplanted 1	Treatment	1	Ethanol	Mollusca
325	ON1254	Crab	2018-07-16	Summer	Maeganeku outplanted 1	Treatment	1	Ethanol	Crustacea
326	ON1255	Crab	2018-07-16	Summer	Maeganeku outplanted 1	Treatment	1	Ethanol	Crustacea
327	ON1256	Gastropod	2018-07-16	Summer	Maeganeku outplanted 1	Treatment	1	Ethanol	Mollusca
328	ON1257	Crab	2018-07-16	Summer	Maeganeku outplanted 1	Treatment	1	Ethanol	Crustacea
329	ON1258	Nudi	2018-07-16	Summer	Maeganeku outplanted 1	Treatment	1	Ethanol	Mollusca
330	ON1259	Poly	2018-07-16	Summer	Maeganeku outplanted 1	Treatment	1	Ethanol	Annelida
331	ON1260	Crab	2018-07-16	Summer	Maeganeku outplanted 1	Treatment	1	Ethanol	Crustacea
332	ON1261	Crab	2018-07-16	Summer	Maeganeku outplanted 1	Treatment	1	Ethanol	Crustacea
333	ON1262	Shrimp	2018-07-16	Summer	Maeganeku outplanted 1	Treatment	1	Ethanol	Crustacea
334	ON1263	Crab	2018-07-16	Summer	Maeganeku outplanted 1	Treatment	1	Ethanol	Crustacea
335	ON1264	Crab	2018-07-16	Summer	Maeganeku outplanted 1	Treatment	1	Ethanol	Crustacea
336	ON1265	Crab	2018-07-16	Summer	Maeganeku outplanted 1	Treatment	1	Ethanol	Crustacea
337	ON1266	Worm?	2018-07-16	Summer	Maeganeku outplanted 1	Treatment	1	Ethanol	Unknown
338	ON1267	Crab	2018-07-16	Summer	Maeganeku outplanted 1	Treatment	1	Ethanol	Crustacea
339	ON1268	Crab	2018-07-16	Summer	Maeganeku outplanted 1	Treatment	1	Ethanol	Crustacea
340	ON1269	Crab	2018-07-16	Summer	Maeganeku outplanted 1	Treatment	1	Ethanol	Crustacea
341	ON1270	Gastropod	2018-07-16	Summer	Maeganeku outplanted 1	Treatment	1	Ethanol	Mollusca
342	ON1271	Crab	2018-07-16	Summer	Maeganeku outplanted 1	Treatment	1	Ethanol	Crustacea
343	ON1272	Nemertea?	2018-07-16	Summer	Maeganeku outplanted 1	Treatment	1	Ethanol	Unknown
344	ON1273	Crab	2018-07-16	Summer	Maeganeku outplanted 1	Treatment	1	Ethanol	Crustacea
345	ON1274	Crab	2018-07-16	Summer	Maeganeku outplanted 1	Treatment	1	Ethanol	Crustacea
346	ON1275	Crab	2018-07-16	Summer	Maeganeku outplanted 1	Treatment	1	Ethanol	Crustacea
347	ON1276	Gastropod	2018-07-16	Summer	Maeganeku outplanted 1	Treatment	1	Ethanol	Mollusca
348	ON1277	Gastropod	2018-07-16	Summer	Maeganeku outplanted 1	Treatment	1	Ethanol	Mollusca
349	ON1278	Sea Urchin	2018-07-16	Summer	Maeganeku outplanted 1	Treatment	1	Ethanol	Echinodermata
350	ON1279	Shrimp	2018-07-16	Summer	Maeganeku outplanted 1	Treatment	1	Ethanol	Crustacea
351	ON1280	Crab	2018-07-16	Summer	Maeganeku outplanted 1	Treatment	1	Ethanol	Crustacea
352	ON1281	Sea Snail	2018-07-16	Summer	Maeganeku outplanted 1	Treatment	1	Ethanol	Mollusca
353	ON1282	Crab	2018-07-16	Summer	Maeganeku outplanted 1	Treatment	1	Ethanol	Crustacea
354	ON1283	Nemertea	2018-07-16	Summer	Maeganeku outplanted 1	Treatment	1	Ethanol	Nemertea
355	ON1284	Gastropod	2018-07-16	Summer	Maeganeku outplanted 1	Treatment	1	Ethanol	Mollusca
356	ON1285	Gastropod	2018-07-16	Summer	Maeganeku outplanted 1	Treatment	1	Ethanol	Mollusca
357	ON1286	Crab	2018-07-16	Summer	Maeganeku outplanted 1	Treatment	1	Ethanol	Crustacea
358	ON1287	Crab	2018-07-16	Summer	Maeganeku outplanted 1	Treatment	1	Ethanol	Crustacea
359	ON1288	Gastropod	2018-07-16	Summer	Maeganeku outplanted 1	Treatment	1	Ethanol	Mollusca
360	ON1289	Nudi	2018-07-16	Summer	Maeganeku outplanted 1	Treatment	1	Ethanol	Mollusca
361	ON1290	Isopod	2018-07-16	Summer	Maeganeku outplanted 1	Treatment	2	Ethanol	Crustacea
362	ON1291	Crab	2018-07-16	Summer	Maeganeku outplanted 1	Treatment	2	Ethanol	Crustacea
363	ON1292	Ophiura	2018-07-16	Summer	Maeganeku outplanted 1	Treatment	2	Ethanol	Echinodermata
364	ON1293	Ophiura	2018-07-16	Summer	Maeganeku outplanted 1	Treatment	2	Ethanol	Echinodermata
365	ON1294	Shrimp	2018-07-16	Summer	Maeganeku outplanted 1	Treatment	2	Ethanol	Crustacea
366	ON1295	Shrimp	2018-07-16	Summer	Maeganeku outplanted 1	Treatment	2	Ethanol	Crustacea
367	ON1296	Mantis shrimp	2018-07-16	Summer	Maeganeku outplanted 1	Treatment	2	Ethanol	Crustacea
368	ON1297	Crab	2018-07-16	Summer	Maeganeku outplanted 1	Treatment	2	Ethanol	Crustacea
369	ON1298	Crab	2018-07-16	Summer	Maeganeku outplanted 1	Treatment	2	Ethanol	Crustacea
370	ON1299	Shrimp	2018-07-16	Summer	Maeganeku outplanted 1	Treatment	2	Ethanol	Crustacea
371	ON1300	Shrimp	2018-07-16	Summer	Maeganeku outplanted 1	Treatment	2	Ethanol	Crustacea
372	ON1301	Crab	2018-07-16	Summer	Maeganeku outplanted 1	Treatment	2	Ethanol	Crustacea
373	ON1302	Crab	2018-07-16	Summer	Maeganeku outplanted 1	Treatment	2	Ethanol	Crustacea
374	ON1303	Gastropod	2018-07-16	Summer	Maeganeku outplanted 1	Treatment	2	Ethanol	Mollusca
375	ON1304	Crab	2018-07-16	Summer	Maeganeku outplanted 1	Treatment	2	Ethanol	Crustacea
376	ON1305	Crab	2018-07-16	Summer	Maeganeku outplanted 1	Treatment	2	Ethanol	Crustacea
377	ON1306	Crab	2018-07-16	Summer	Maeganeku outplanted 1	Treatment	2	Ethanol	Crustacea
378	ON1307	Ophiura	2018-07-16	Summer	Maeganeku outplanted 1	Treatment	2	Ethanol	Echinodermata
379	ON1308	Crab	2018-07-16	Summer	Maeganeku outplanted 1	Treatment	2	Ethanol	Crustacea
380	ON1309	Gastropod	2018-07-16	Summer	Maeganeku outplanted 1	Treatment	2	Ethanol	Mollusca
381	ON1310	Crab	2018-07-16	Summer	Maeganeku outplanted 1	Treatment	2	Ethanol	Crustacea
382	ON1311	Gastropod	2018-07-16	Summer	Maeganeku outplanted 1	Treatment	2	Ethanol	Mollusca
383	ON1312	Crab	2018-07-16	Summer	Maeganeku outplanted 1	Treatment	2	Ethanol	Crustacea
384	ON1313	Crab	2018-07-16	Summer	Maeganeku outplanted 1	Treatment	2	Ethanol	Crustacea
385	ON1314	Crab	2018-07-16	Summer	Maeganeku outplanted 1	Treatment	2	Ethanol	Crustacea
386	ON1315	Crab	2018-07-16	Summer	Maeganeku outplanted 1	Treatment	2	Ethanol	Crustacea
387	ON1316	Crab	2018-07-16	Summer	Maeganeku outplanted 1	Treatment	2	Ethanol	Crustacea
388	ON1317	Crab	2018-07-16	Summer	Maeganeku outplanted 1	Treatment	2	Ethanol	Crustacea
389	ON1318	Sea Urchin	2018-07-16	Summer	Maeganeku outplanted 1	Treatment	2	Ethanol	Echinodermata
390	ON1319	Shrimp	2018-07-16	Summer	Maeganeku outplanted 1	Treatment	2	Ethanol	Crustacea
391	ON1320	Sea Urchin	2018-07-16	Summer	Maeganeku outplanted 1	Treatment	2	Ethanol	Echinodermata
392	ON1321	Isopod	2018-07-16	Summer	Maeganeku outplanted 1	Treatment	2	Ethanol	Crustacea
393	ON1322	Fish	2018-07-16	Summer	Maeganeku outplanted 1	Treatment	2	Ethanol	Chordata
394	ON1323	Shrimp	2018-07-16	Summer	Maeganeku outplanted 1	Treatment	2	Ethanol	Crustacea
395	ON1324	Crab	2018-07-16	Summer	Maeganeku outplanted 1	Treatment	2	Ethanol	Crustacea
396	ON1325	Crab	2018-07-16	Summer	Maeganeku outplanted 1	Treatment	2	Ethanol	Crustacea
397	ON1326	Hermit	2018-07-16	Summer	Maeganeku outplanted 1	Treatment	2	Ethanol	Crustacea
398	ON1327	Hermit	2018-07-16	Summer	Maeganeku outplanted 1	Treatment	2	Ethanol	Crustacea
399	ON1328	Crab	2018-07-16	Summer	Maeganeku outplanted 1	Treatment	2	Ethanol	Crustacea
400	ON1329	Shrimp	2018-07-16	Summer	Maeganeku outplanted 1	Treatment	2	Ethanol	Crustacea
401	ON1330	Poly	2018-07-16	Summer	Maeganeku outplanted 1	Treatment	2	Ethanol	Annelida
402	ON1331	Worm?	2018-07-16	Summer	Maeganeku outplanted 1	Treatment	2	Ethanol	Unknown
403	ON1332	Worm?	2018-07-16	Summer	Maeganeku outplanted 1	Treatment	2	Ethanol	Unknown
404	ON1333	Gastropod	2018-07-16	Summer	Maeganeku outplanted 1	Treatment	2	Ethanol	Mollusca
405	ON1334	Nudi	2018-07-16	Summer	Maeganeku outplanted 1	Treatment	2	Ethanol	Mollusca
406	ON1335	Crab	2018-07-16	Summer	Maeganeku outplanted 1	Treatment	2	Ethanol	Crustacea
407	ON1336	Hermit	2018-07-16	Summer	Maeganeku outplanted 1	Treatment	2	Ethanol	Crustacea
408	ON1337	Gastropod	2018-07-16	Summer	Maeganeku outplanted 1	Treatment	2	Ethanol	Mollusca
409	ON1338	Crab	2018-07-16	Summer	Maeganeku outplanted 1	Treatment	2	Ethanol	Crustacea
410	ON1339	Ophiura	2018-07-16	Summer	Maeganeku outplanted 1	Treatment	2	Ethanol	Echinodermata
411	ON1340	Gastropod	2018-07-16	Summer	Maeganeku outplanted 1	Treatment	2	Ethanol	Mollusca
412	ON1341	Poly	2018-07-16	Summer	Maeganeku outplanted 1	Treatment	3	Ethanol	Annelida
413	ON1342	Crab	2018-07-16	Summer	Maeganeku outplanted 1	Treatment	3	Ethanol	Crustacea
414	ON1343	Crab	2018-07-16	Summer	Maeganeku outplanted 1	Treatment	3	Ethanol	Crustacea
415	ON1344	Crab	2018-07-16	Summer	Maeganeku outplanted 1	Treatment	3	Ethanol	Crustacea
416	ON1345	Isopod	2018-07-16	Summer	Maeganeku outplanted 1	Treatment	3	Ethanol	Crustacea
417	ON1346	Flatworm	2018-07-16	Summer	Maeganeku outplanted 1	Treatment	3	Ethanol	Platyhelminthes
418	ON1347	Crab	2018-07-16	Summer	Maeganeku outplanted 1	Treatment	3	Ethanol	Crustacea
419	ON1348	Crab	2018-07-16	Summer	Maeganeku outplanted 1	Treatment	3	Ethanol	Crustacea
420	ON1349	Hermit	2018-07-16	Summer	Maeganeku outplanted 1	Treatment	3	Ethanol	Crustacea
421	ON1350	Gastropod	2018-07-16	Summer	Maeganeku outplanted 1	Treatment	3	Ethanol	Mollusca
422	ON1351	Worm?	2018-07-16	Summer	Maeganeku outplanted 1	Treatment	3	Ethanol	Unknown
423	ON1352	Tanaidacea	2018-07-16	Summer	Maeganeku outplanted 1	Treatment	3	Ethanol	Crustacea
424	ON1353	Hermit	2018-07-16	Summer	Maeganeku outplanted 1	Treatment	3	Ethanol	Crustacea
425	ON1354	Hermit	2018-07-16	Summer	Maeganeku outplanted 1	Treatment	3	Ethanol	Crustacea
426	ON1355	Crab	2018-07-16	Summer	Maeganeku outplanted 1	Treatment	3	Ethanol	Crustacea
427	ON1356	Gastropod	2018-07-16	Summer	Maeganeku outplanted 1	Treatment	3	Ethanol	Mollusca
428	ON1357	Hermit	2018-07-16	Summer	Maeganeku outplanted 1	Treatment	3	Ethanol	Crustacea
429	ON1358	Gastropod	2018-07-16	Summer	Maeganeku outplanted 1	Treatment	3	Ethanol	Mollusca
430	ON1359	Hermit	2018-07-16	Summer	Maeganeku outplanted 1	Treatment	3	Ethanol	Crustacea
431	ON1360	Shrimp	2018-07-16	Summer	Maeganeku outplanted 1	Treatment	3	Ethanol	Crustacea
432	ON1361	Crab	2018-07-16	Summer	Maeganeku outplanted 1	Treatment	3	Ethanol	Crustacea
433	ON1362	Gastropod	2018-07-16	Summer	Maeganeku outplanted 1	Treatment	3	Ethanol	Mollusca
434	ON1363	Sea Urchin	2018-07-16	Summer	Maeganeku outplanted 1	Treatment	3	Ethanol	Echinodermata
435	ON1364	Sea Slug	2018-07-16	Summer	Maeganeku outplanted 1	Treatment	3	Ethanol	Mollusca
436	ON1365	Crab	2018-07-16	Summer	Maeganeku outplanted 1	Treatment	3	Ethanol	Crustacea
437	ON1366	Crab	2018-07-16	Summer	Maeganeku outplanted 1	Treatment	3	Ethanol	Crustacea
438	ON1367	Crab	2018-07-16	Summer	Maeganeku outplanted 1	Treatment	3	Ethanol	Crustacea
439	ON1368	Crab	2018-07-16	Summer	Maeganeku outplanted 1	Treatment	3	Ethanol	Crustacea
440	ON1369	Crab	2018-07-16	Summer	Maeganeku outplanted 1	Treatment	3	Ethanol	Crustacea
441	ON1370	Poly	2018-07-16	Summer	Maeganeku outplanted 1	Treatment	3	Ethanol	Annelida
442	ON1371	Sea Urchin	2018-07-16	Summer	Maeganeku outplanted 1	Treatment	3	Ethanol	Echinodermata
443	ON1372	Sea Urchin	2018-07-16	Summer	Maeganeku outplanted 1	Treatment	3	Ethanol	Echinodermata
444	ON1373	Crab	2018-07-16	Summer	Maeganeku outplanted 1	Treatment	3	Ethanol	Crustacea
445	ON1374	Amphipod	2018-07-16	Summer	Maeganeku outplanted 1	Treatment	3	Ethanol	Crustacea
446	ON1375	Crab	2018-07-16	Summer	Maeganeku outplanted 1	Treatment	3	Ethanol	Crustacea
447	ON1376	Crab	2018-07-16	Summer	Maeganeku outplanted 1	Treatment	3	Ethanol	Crustacea
448	ON1377	Crab	2018-07-16	Summer	Maeganeku outplanted 1	Treatment	3	Ethanol	Crustacea
449	ON1378	Fish	2018-07-16	Summer	Maeganeku outplanted 1	Treatment	3	Ethanol	Chordata
450	ON1379	Crab	2018-07-16	Summer	Maeganeku outplanted 1	Treatment	3	Ethanol	Crustacea
451	ON1380	Gastropod	2018-07-16	Summer	Maeganeku outplanted 1	Treatment	3	Ethanol	Mollusca
452	ON1381	Poly	2018-07-16	Summer	Maeganeku outplanted 1	Treatment	3	Ethanol	Annelida
453	ON1382	Crab	2018-07-16	Summer	Maeganeku outplanted 1	Treatment	3	Ethanol	Crustacea
454	ON1383	Gastropod	2018-07-16	Summer	Maeganeku outplanted 1	Treatment	3	Ethanol	Mollusca
455	ON1384	Crab	2018-07-16	Summer	Maeganeku outplanted 1	Treatment	3	Ethanol	Crustacea
456	ON1385	Gastropod	2018-07-16	Summer	Maeganeku outplanted 1	Treatment	3	Ethanol	Mollusca
457	ON1386	Gastropod	2018-07-16	Summer	Maeganeku outplanted 1	Treatment	3	Ethanol	Mollusca
458	ON1387	Crab	2018-07-16	Summer	Maeganeku outplanted 1	Treatment	3	Ethanol	Crustacea
459	ON1388	Crab	2018-07-16	Summer	Maeganeku outplanted 1	Treatment	3	Ethanol	Crustacea
460	ON1389	Nemertea	2018-07-16	Summer	Maeganeku outplanted 1	Treatment	3	Ethanol	Nemertea
461	ON1390	Crab	2018-07-16	Summer	Maeganeku outplanted 1	Treatment	3	Ethanol	Crustacea
462	ON1391	Crab	2018-07-16	Summer	Maeganeku outplanted 1	Treatment	3	Ethanol	Crustacea
463	ON1392	Shrimp	2018-07-16	Summer	Maeganeku outplanted 1	Treatment	3	Ethanol	Crustacea
464	ON1393	Crab	2018-07-16	Summer	Maeganeku outplanted 1	Treatment	3	Ethanol	Crustacea
465	ON1394	Crab	2018-07-16	Summer	Maeganeku outplanted 1	Treatment	3	Ethanol	Crustacea
466	ON1395	Crab	2018-07-16	Summer	Maeganeku outplanted 1	Treatment	3	Ethanol	Crustacea
467	ON1396	Crab	2018-07-16	Summer	Maeganeku outplanted 1	Treatment	3	Ethanol	Crustacea
468	ON1397	Crab	2018-07-16	Summer	Maeganeku outplanted 1	Treatment	3	Ethanol	Crustacea
469	ON1398	Sea Slug	2018-07-16	Summer	Maeganeku outplanted 1	Treatment	3	Ethanol	Mollusca
470	ON1399	Crab	2018-07-16	Summer	Maeganeku outplanted 1	Treatment	3	Ethanol	Crustacea
471	ON1400	Crab	2018-07-16	Summer	Maeganeku outplanted 1	Treatment	3	Ethanol	Crustacea
472	ON1401	Poly	2018-07-16	Summer	Maeganeku outplanted 1	Treatment	3	Ethanol	Annelida
473	ON1402	Crab	2018-07-16	Summer	Maeganeku outplanted 1	Treatment	3	Ethanol	Crustacea
474	ON1403	Hermit	2018-07-16	Summer	Maeganeku outplanted 1	Treatment	3	Ethanol	Crustacea
475	ON1404	Crab	2018-07-16	Summer	Maeganeku outplanted 1	Treatment	3	Ethanol	Crustacea
476	ON1405	Crab	2018-07-16	Summer	Maeganeku outplanted 1	Treatment	3	Ethanol	Crustacea
477	ON1406	Worm?	2018-07-16	Summer	Maeganeku outplanted 1	Treatment	3	Ethanol	Unknown
478	ON1407	Poly	2018-07-16	Summer	Maeganeku outplanted 1	Treatment	3	Ethanol	Annelida
479	ON1408	Poly	2018-07-16	Summer	Maeganeku outplanted 1	Treatment	3	Ethanol	Annelida
480	ON1409	Hermit	2018-07-16	Summer	Maeganeku outplanted 1	Treatment	3	Ethanol	Crustacea
481	ON1410	Crab	2018-07-16	Summer	Maeganeku outplanted 1	Treatment	3	Ethanol	Crustacea
482	ON1411	Isopod	2018-07-16	Summer	Maeganeku outplanted 1	Treatment	3	Ethanol	Crustacea
483	ON1412	Fish	2018-08-17	Summer	Maeganeku outplanted 2	Treatment	1	Ethanol	Chordata
484	ON1413	Nudi	2018-08-17	Summer	Maeganeku outplanted 2	Treatment	1	Ethanol	Mollusca
485	ON1414	Gastropod	2018-08-17	Summer	Maeganeku outplanted 2	Treatment	1	Ethanol	Mollusca
486	ON1415	Gastropod	2018-08-17	Summer	Maeganeku outplanted 2	Treatment	1	Ethanol	Mollusca
487	ON1416	Crab	2018-08-17	Summer	Maeganeku outplanted 2	Treatment	1	Ethanol	Crustacea
488	ON1417	Crab	2018-08-17	Summer	Maeganeku outplanted 2	Treatment	1	Ethanol	Crustacea
489	ON1418	Nematodea?	2018-08-17	Summer	Maeganeku outplanted 2	Treatment	1	Ethanol	Unknown
490	ON1419	Poly	2018-08-17	Summer	Maeganeku outplanted 2	Treatment	1	Ethanol	Annelida
491	ON1420	Poly	2018-08-17	Summer	Maeganeku outplanted 2	Treatment	1	Ethanol	Annelida
492	ON1421	Crab	2018-08-17	Summer	Maeganeku outplanted 2	Treatment	1	Ethanol	Crustacea
493	ON1422	bivalve	2018-08-17	Summer	Maeganeku outplanted 2	Treatment	1	Ethanol	Mollusca
494	ON1423	Crab	2018-08-17	Summer	Maeganeku outplanted 2	Treatment	1	Ethanol	Crustacea
495	ON1424	Ophiura	2018-08-17	Summer	Maeganeku outplanted 2	Treatment	1	Ethanol	Echinodermata
496	ON1425	Crab	2018-08-17	Summer	Maeganeku outplanted 2	Treatment	1	Ethanol	Crustacea
497	ON1426	Crab	2018-08-17	Summer	Maeganeku outplanted 2	Treatment	1	Ethanol	Crustacea
498	ON1427	Priapulid?	2018-08-17	Summer	Maeganeku outplanted 2	Treatment	1	Ethanol	Unknown
499	ON1428	Nemertea?	2018-08-17	Summer	Maeganeku outplanted 2	Treatment	1	Ethanol	Unknown
500	ON1429	Crab	2018-08-17	Summer	Maeganeku outplanted 2	Treatment	1	Ethanol	Crustacea
501	ON1430	Crab	2018-08-17	Summer	Maeganeku outplanted 2	Treatment	1	Ethanol	Crustacea
502	ON1431	Crab	2018-08-17	Summer	Maeganeku outplanted 2	Treatment	1	Ethanol	Crustacea
503	ON1432	Isopod	2018-08-17	Summer	Maeganeku outplanted 2	Treatment	1	Ethanol	Crustacea
504	ON1433	bivalve	2018-08-17	Summer	Maeganeku outplanted 2	Treatment	2	Ethanol	Mollusca
505	ON1434	Crab	2018-08-17	Summer	Maeganeku outplanted 2	Treatment	2	Ethanol	Crustacea
506	ON1435	Gastropod	2018-08-17	Summer	Maeganeku outplanted 2	Treatment	2	Ethanol	Mollusca
507	ON1436	Gastropod	2018-08-17	Summer	Maeganeku outplanted 2	Treatment	2	Ethanol	Mollusca
508	ON1437	Hermit	2018-08-17	Summer	Maeganeku outplanted 2	Treatment	2	Ethanol	Crustacea
509	ON1438	Gastropod	2018-08-17	Summer	Maeganeku outplanted 2	Treatment	2	Ethanol	Mollusca
510	ON1439	Gastropod	2018-08-17	Summer	Maeganeku outplanted 2	Treatment	2	Ethanol	Mollusca
511	ON1440	Poly	2018-08-17	Summer	Maeganeku outplanted 2	Treatment	2	Ethanol	Annelida
512	ON1441	Ophiura	2018-08-17	Summer	Maeganeku outplanted 2	Treatment	2	Ethanol	Echinodermata
513	ON1442	Crab	2018-08-17	Summer	Maeganeku outplanted 2	Treatment	2	Ethanol	Crustacea
514	ON1443	Crab	2018-08-17	Summer	Maeganeku outplanted 2	Treatment	2	Ethanol	Crustacea
515	ON1444	bivalve	2018-08-17	Summer	Maeganeku outplanted 2	Treatment	2	Ethanol	Mollusca
516	ON1445	Gastropod	2018-08-17	Summer	Maeganeku outplanted 2	Treatment	2	Ethanol	Mollusca
517	ON1446	Gastropod	2018-08-17	Summer	Maeganeku outplanted 2	Treatment	2	Ethanol	Mollusca
518	ON1447	Crab	2018-08-17	Summer	Maeganeku outplanted 2	Treatment	2	Ethanol	Crustacea
519	ON1448	bivalve	2018-08-17	Summer	Maeganeku outplanted 2	Treatment	2	Ethanol	Mollusca
520	ON1449	Gastropod	2018-08-17	Summer	Maeganeku outplanted 2	Treatment	2	Ethanol	Mollusca
521	ON1450	Crab	2018-08-17	Summer	Maeganeku outplanted 2	Treatment	2	Ethanol	Crustacea
522	ON1451	Poly	2018-08-17	Summer	Maeganeku outplanted 2	Treatment	2	Ethanol	Annelida
523	ON1452	Hermit	2018-08-17	Summer	Maeganeku outplanted 2	Treatment	2	Ethanol	Crustacea
524	ON1453	Crab	2018-08-17	Summer	Maeganeku outplanted 2	Treatment	2	Ethanol	Crustacea
525	ON1454	Gastropod	2018-08-17	Summer	Maeganeku outplanted 2	Treatment	2	Ethanol	Mollusca
526	ON1455	Gastropod	2018-08-17	Summer	Maeganeku outplanted 2	Treatment	2	Ethanol	Mollusca
527	ON1456	Gastropod	2018-08-17	Summer	Maeganeku outplanted 2	Treatment	2	Ethanol	Mollusca
528	ON1457	Gastropod	2018-08-17	Summer	Maeganeku outplanted 2	Treatment	2	Ethanol	Mollusca
529	ON1458	Gastropod	2018-08-17	Summer	Maeganeku outplanted 2	Treatment	2	Ethanol	Mollusca
530	ON1459	Crab	2018-08-17	Summer	Maeganeku outplanted 2	Treatment	2	Ethanol	Crustacea
531	ON1460	Poly	2018-08-17	Summer	Maeganeku outplanted 2	Treatment	2	Ethanol	Annelida
532	ON1461	Gastropod	2018-08-17	Summer	Maeganeku outplanted 2	Treatment	2	Ethanol	Mollusca
533	ON1462	Hermit	2018-08-17	Summer	Maeganeku outplanted 2	Treatment	2	Ethanol	Crustacea
534	ON1463	Poly	2018-08-17	Summer	Maeganeku outplanted 2	Treatment	2	Ethanol	Annelida
535	ON1464	Crab	2018-08-17	Summer	Maeganeku outplanted 2	Treatment	2	Ethanol	Crustacea
536	ON1465	Gastropod	2018-08-17	Summer	Maeganeku outplanted 2	Treatment	2	Ethanol	Mollusca
537	ON1466	Crab	2018-08-17	Summer	Maeganeku outplanted 2	Treatment	2	Ethanol	Crustacea
538	ON1467	Hermit?	2018-08-17	Summer	Maeganeku outplanted 2	Treatment	2	Ethanol
539	ON1468	Hermit?	2018-08-17	Summer	Maeganeku outplanted 2	Treatment	2	Ethanol
540	ON1469	Gastropod	2018-08-17	Summer	Maeganeku outplanted 2	Treatment	2	Ethanol	Mollusca
541	ON1470	Crab	2018-08-17	Summer	Maeganeku outplanted 2	Treatment	2	Ethanol	Crustacea
542	ON1471	Fish	2018-08-17	Summer	Maeganeku outplanted 2	Treatment	3	Ethanol	Chordata
543	ON1472	Gastropod	2018-08-17	Summer	Maeganeku outplanted 2	Treatment	3	Ethanol	Mollusca
544	ON1473	Crab	2018-08-17	Summer	Maeganeku outplanted 2	Treatment	3	Ethanol	Crustacea
545	ON1474	Crab	2018-08-17	Summer	Maeganeku outplanted 2	Treatment	3	Ethanol	Crustacea
546	ON1475	Crab	2018-08-17	Summer	Maeganeku outplanted 2	Treatment	3	Ethanol	Crustacea
547	ON1476	Gastropod	2018-08-17	Summer	Maeganeku outplanted 2	Treatment	3	Ethanol	Mollusca
548	ON1477	Ophiura	2018-08-17	Summer	Maeganeku outplanted 2	Treatment	3	Ethanol	Echinodermata
549	ON1478	Crab	2018-08-17	Summer	Maeganeku outplanted 2	Treatment	3	Ethanol	Crustacea
550	ON1479	Crab	2018-08-17	Summer	Maeganeku outplanted 2	Treatment	3	Ethanol	Crustacea
551	ON1480	bivalve	2018-08-17	Summer	Maeganeku outplanted 2	Treatment	3	Ethanol	Mollusca
552	ON1481	Poly	2018-08-17	Summer	Maeganeku outplanted 2	Treatment	3	Ethanol	Annelida
553	ON1482	Poly	2018-08-17	Summer	Maeganeku outplanted 2	Treatment	3	Ethanol	Annelida
554	ON1483	Hermit	2018-08-17	Summer	Maeganeku outplanted 2	Treatment	3	Ethanol	Crustacea
555	ON1484	Crab	2018-08-17	Summer	Maeganeku outplanted 2	Treatment	3	Ethanol	Crustacea
556	ON1485	Crab	2018-08-17	Summer	Maeganeku outplanted 2	Treatment	3	Ethanol	Crustacea
557	ON1486	Crab	2018-08-17	Summer	Maeganeku outplanted 2	Treatment	3	Ethanol	Crustacea
558	ON1487	Jelly	2018-08-17	Summer	Maeganeku outplanted 2	Treatment	3	Ethanol	Cnidaria
559	ON1488	Shrimp	2018-08-17	Summer	Maeganeku outplanted 2	Treatment	3	Ethanol	Crustacea
560	ON1489	Nematode	2018-08-17	Summer	Maeganeku outplanted 2	Treatment	3	Ethanol	Nematoda
561	ON1490	Crab	2018-08-17	Summer	Maeganeku outplanted 2	Treatment	3	Ethanol	Crustacea
562	ON1491	Gastropod	2018-08-17	Summer	Maeganeku outplanted 2	Treatment	3	Ethanol	Mollusca
563	ON1492	bivalve	2018-08-17	Summer	Maeganeku outplanted 2	Treatment	3	Ethanol	Mollusca
564	ON1493	Flatworm	2018-08-17	Summer	Maeganeku outplanted 2	Treatment	3	Ethanol	Platyhelminthes
565	ON1494	Crab	2018-08-17	Summer	Maeganeku outplanted 2	Treatment	3	Ethanol	Crustacea
566	ON1495	Poly	2018-08-17	Summer	Maeganeku outplanted 2	Treatment	3	Ethanol	Annelida
567	ON1496	Echiura	2018-08-17	Summer	Maeganeku outplanted 2	Treatment	3	Ethanol	Annelida
568	ON1497	Crab	2018-08-17	Summer	Maeganeku outplanted 2	Treatment	3	Ethanol	Crustacea
569	ON1498	bivalve	2018-08-17	Summer	Maeganeku outplanted 2	Treatment	3	Ethanol	Mollusca
570	ON1499	Starfish	2018-08-17	Summer	Maeganeku outplanted 2	Treatment	3	Ethanol	Echinodermata
571	ON1500	Crab	2018-08-17	Summer	Maeganeku outplanted 2	Treatment	3	Ethanol	Crustacea
572	ON1501	Hermit	2018-08-17	Summer	Maeganeku outplanted 2	Treatment	3	Ethanol	Crustacea
573	ON1502	Gastropod	2018-08-17	Summer	Maeganeku outplanted 2	Treatment	3	Ethanol	Mollusca
574	ON1503	Crab	2018-08-17	Summer	Maeganeku outplanted 2	Treatment	3	Ethanol	Crustacea
575	ON1504	Crab	2018-08-17	Summer	Maeganeku outplanted 2	Treatment	3	Ethanol	Crustacea
576	ON1505	bivalve	2018-08-17	Summer	Maeganeku outplanted 2	Treatment	3	Ethanol	Mollusca
577	ON1506	Gastropod	2018-08-17	Summer	Maeganeku outplanted 2	Treatment	3	Ethanol	Mollusca
578	ON1507	Gastropod	2018-08-17	Summer	Maeganeku outplanted 2	Treatment	3	Ethanol	Mollusca
579	ON1508	Crab	2018-08-17	Summer	Maeganeku outplanted 2	Treatment	3	Ethanol	Crustacea
580	ON1509	Crab	2018-08-17	Summer	Maeganeku outplanted 2	Treatment	3	Ethanol	Crustacea
581	ON1510	Shrimp	2018-08-17	Summer	Maeganeku outplanted 2	Treatment	3	Ethanol	Crustacea
582	ON1511	Crab	2018-08-17	Summer	Maeganeku outplanted 2	Treatment	3	Ethanol	Crustacea
583	ON1512	Gastropod	2018-08-17	Summer	Maeganeku outplanted 2	Treatment	3	Ethanol	Mollusca
584	ON1513	Gastropod	2018-08-17	Summer	Maeganeku outplanted 2	Treatment	3	Ethanol	Mollusca
585	ON1514							Ethanol
586	ON1515	bivalve	2018-08-20	Summer	Maeganeku control 2	Control	1	Ethanol	Mollusca
587	ON1516	Ophiura	2018-08-20	Summer	Maeganeku control 2	Control	1	Ethanol	Echinodermata
588	ON1517	Echiura?	2018-08-20	Summer	Maeganeku control 2	Control	1	Ethanol	Unknown
589	ON1518	Echiura?	2018-08-20	Summer	Maeganeku control 2	Control	1	Ethanol	Unknown
590	ON1519	Echiura?	2018-08-20	Summer	Maeganeku control 2	Control	1	Ethanol	Unknown
591	ON1520	bivalve	2018-08-20	Summer	Maeganeku control 2	Control	1	Ethanol	Mollusca
592	ON1521	Echiura	2018-08-20	Summer	Maeganeku control 2	Control	1	Ethanol	Annelida
593	ON1522	Tanaidacea	2018-08-20	Summer	Maeganeku control 2	Control	1	Ethanol	Crustacea
594	ON1523	Starfish	2018-08-20	Summer	Maeganeku control 2	Control	1	Ethanol	Echinodermata
595	ON1524	Shrimp	2018-08-20	Summer	Maeganeku control 2	Control	1	Ethanol	Crustacea
596	ON1525	Gastropod? Empty?	2018-08-20	Summer	Maeganeku control 2	Control	1	Ethanol	Unknown
597	ON1526	Crab	2018-08-20	Summer	Maeganeku control 2	Control	1	Ethanol	Crustacea
598	ON1527	Squid	2018-08-20	Summer	Maeganeku control 2	Control	1	Ethanol	Mollusca
599	ON1528	Crab	2018-08-20	Summer	Maeganeku control 2	Control	1	Ethanol	Crustacea
600	ON1529	Sea Urchin	2018-08-20	Summer	Maeganeku control 2	Control	1	Ethanol	Echinodermata
601	ON1530	bivalve	2018-08-20	Summer	Maeganeku control 2	Control	1	Ethanol	Mollusca
602	ON1531	Crab	2018-08-20	Summer	Maeganeku control 2	Control	1	Ethanol	Crustacea
603	ON1532	Crab	2018-08-20	Summer	Maeganeku control 2	Control	1	Ethanol	Crustacea
604	ON1533	bivalve	2018-08-20	Summer	Maeganeku control 2	Control	1	Ethanol	Mollusca
605	ON1534	Gastropod	2018-08-20	Summer	Maeganeku control 2	Control	1	Ethanol	Mollusca
606	ON1535	Crab	2018-08-20	Summer	Maeganeku control 2	Control	1	Ethanol	Crustacea
607	ON1536	Poly	2018-08-20	Summer	Maeganeku control 2	Control	1	Ethanol	Annelida
608	ON1537	Crab	2018-08-20	Summer	Maeganeku control 2	Control	1	Ethanol	Crustacea
609	ON1538	Echiura	2018-08-20	Summer	Maeganeku control 2	Control	1	Ethanol	Annelida
610	ON1539	Crab	2018-08-20	Summer	Maeganeku control 2	Control	1	Ethanol	Crustacea
611	ON1540	Crab	2018-08-20	Summer	Maeganeku control 2	Control	1	Ethanol	Crustacea
612	ON1541	bivalve	2018-08-20	Summer	Maeganeku control 2	Control	1	Ethanol	Mollusca
613	ON1542	Gastropod	2018-08-20	Summer	Maeganeku control 2	Control	1	Ethanol	Mollusca
614	ON1543	Poly	2018-08-20	Summer	Maeganeku control 2	Control	1	Ethanol	Annelida
615	ON1544	Hermit	2018-08-20	Summer	Maeganeku control 2	Control	1	Ethanol	Crustacea
616	ON1545	Isopod	2018-08-20	Summer	Maeganeku control 2	Control	1	Ethanol	Crustacea
617	ON1546	Crab	2018-08-20	Summer	Maeganeku control 2	Control	1	Ethanol	Crustacea
618	ON1547	Gastropod	2018-08-20	Summer	Maeganeku control 2	Control	1	Ethanol	Mollusca
619	ON1548	Gastropod	2018-08-20	Summer	Maeganeku control 2	Control	1	Ethanol	Mollusca
620	ON1549	Gastropod	2018-08-20	Summer	Maeganeku control 2	Control	1	Ethanol	Mollusca
621	ON1550	Crab	2018-08-20	Summer	Maeganeku control 2	Control	1	Ethanol	Crustacea
622	ON1551	Crab	2018-08-20	Summer	Maeganeku control 2	Control	1	Ethanol	Crustacea
623	ON1552	Crab	2018-08-20	Summer	Maeganeku control 2	Control	1	Ethanol	Crustacea
624	ON1553	Gastropod	2018-08-20	Summer	Maeganeku control 2	Control	1	Ethanol	Mollusca
625	ON1554	Crab	2018-08-20	Summer	Maeganeku control 2	Control	1	Ethanol	Crustacea
626	ON1555	Amphipod	2018-08-20	Summer	Maeganeku control 2	Control	1	Ethanol	Crustacea
627	ON1556	Crab	2018-08-20	Summer	Maeganeku control 2	Control	1	Ethanol	Crustacea
628	ON1557	bivalve	2018-08-20	Summer	Maeganeku control 2	Control	1	Ethanol	Mollusca
629	ON1558	Crab	2018-08-20	Summer	Maeganeku control 2	Control	1	Ethanol	Crustacea
630	ON1559	Crab	2018-08-20	Summer	Maeganeku control 2	Control	1	Ethanol	Crustacea
631	ON1560	Fish	2018-08-20	Summer	Maeganeku control 2	Control	2	Ethanol	Chordata
632	ON1561	Crab	2018-08-20	Summer	Maeganeku control 2	Control	2	Ethanol	Crustacea
633	ON1562	Crab	2018-08-20	Summer	Maeganeku control 2	Control	2	Ethanol	Crustacea
634	ON1563	Isopod	2018-08-20	Summer	Maeganeku control 2	Control	2	Ethanol	Crustacea
635	ON1564	Poly	2018-08-20	Summer	Maeganeku control 2	Control	2	Ethanol	Annelida
636	ON1565	Gastropod	2018-08-20	Summer	Maeganeku control 2	Control	2	Ethanol	Mollusca
637	ON1566	Crab	2018-08-20	Summer	Maeganeku control 2	Control	2	Ethanol	Crustacea
638	ON1567	Echiura	2018-08-20	Summer	Maeganeku control 2	Control	2	Ethanol	Annelida
639	ON1568	Echiura	2018-08-20	Summer	Maeganeku control 2	Control	2	Ethanol	Annelida
640	ON1569	Echiura	2018-08-20	Summer	Maeganeku control 2	Control	2	Ethanol	Annelida
641	ON1570	Amphipod	2018-08-20	Summer	Maeganeku control 2	Control	2	Ethanol	Crustacea
642	ON1571	Isopod	2018-08-20	Summer	Maeganeku control 2	Control	2	Ethanol	Crustacea
643	ON1572	Crab	2018-08-20	Summer	Maeganeku control 2	Control	2	Ethanol	Crustacea
644	ON1573	Isopod	2018-08-20	Summer	Maeganeku control 2	Control	2	Ethanol	Crustacea
645	ON1574	?	2018-08-20	Summer	Maeganeku control 2	Control	2	Ethanol	Unknown
646	ON1575	Shrimp	2018-08-20	Summer	Maeganeku control 2	Control	2	Ethanol	Crustacea
647	ON1576	Crab	2018-08-20	Summer	Maeganeku control 2	Control	2	Ethanol	Crustacea
648	ON1577	bivalve	2018-08-20	Summer	Maeganeku control 2	Control	2	Ethanol	Mollusca
649	ON1578	bivalve	2018-08-20	Summer	Maeganeku control 2	Control	2	Ethanol	Mollusca
650	ON1579	Crab	2018-08-20	Summer	Maeganeku control 2	Control	2	Ethanol	Crustacea
651	ON1580	Tanaidacea	2018-08-20	Summer	Maeganeku control 2	Control	2	Ethanol	Crustacea
652	ON1581	Poly	2018-08-20	Summer	Maeganeku control 2	Control	2	Ethanol	Annelida
653	ON1582	Fish	2018-08-20	Summer	Maeganeku control 2	Control	2	Ethanol	Chordata
654	ON1583	Shrimp	2018-08-20	Summer	Maeganeku control 2	Control	2	Ethanol	Crustacea
655	ON1584	Crab	2018-08-20	Summer	Maeganeku control 2	Control	2	Ethanol	Crustacea
656	ON1585	Crab	2018-08-20	Summer	Maeganeku control 2	Control	2	Ethanol	Crustacea
657	ON1586	Crab	2018-08-20	Summer	Maeganeku control 2	Control	2	Ethanol	Crustacea
658	ON1587	bivalve	2018-08-20	Summer	Maeganeku control 2	Control	2	Ethanol	Mollusca
659	ON1588	bivalve	2018-08-20	Summer	Maeganeku control 2	Control	2	Ethanol	Mollusca
660	ON1589	Crustacea	2018-08-20	Summer	Maeganeku control 2	Control	2	Ethanol	Crustacea
661	ON1590	Poly	2018-08-20	Summer	Maeganeku control 2	Control	2	Ethanol	Annelida
662	ON1591	bivalve	2018-08-20	Summer	Maeganeku control 2	Control	2	Ethanol	Mollusca
663	ON1592	Shrimp	2018-08-20	Summer	Maeganeku control 2	Control	2	Ethanol	Crustacea
664	ON1593	Crab	2018-08-20	Summer	Maeganeku control 2	Control	2	Ethanol	Crustacea
665	ON1594	Sea Urchin	2018-08-20	Summer	Maeganeku control 2	Control	2	Ethanol	Echinodermata
666	ON1595	Crab	2018-08-20	Summer	Maeganeku control 2	Control	2	Ethanol	Crustacea
667	ON1596	bivalve	2018-08-20	Summer	Maeganeku control 2	Control	2	Ethanol	Mollusca
668	ON1597	Crab	2018-08-20	Summer	Maeganeku control 2	Control	2	Ethanol	Crustacea
669	ON1598	Crab	2018-08-20	Summer	Maeganeku control 2	Control	2	Ethanol	Crustacea
670	ON1599	Poly	2018-08-20	Summer	Maeganeku control 2	Control	2	Ethanol	Annelida
671	ON1600	Poly	2018-08-20	Summer	Maeganeku control 2	Control	2	Ethanol	Annelida
672	ON1601	Starfish	2018-08-20	Summer	Maeganeku control 2	Control	2	Ethanol	Echinodermata
673	ON1602	Gastropod	2018-08-20	Summer	Maeganeku control 2	Control	2	Ethanol	Mollusca
674	ON1603	Mantis shrimp	2018-08-20	Summer	Maeganeku control 2	Control	2	Ethanol	Crustacea
675	ON1604	Crab	2018-08-20	Summer	Maeganeku control 2	Control	2	Ethanol	Crustacea
676	ON1605	Crab	2018-08-20	Summer	Maeganeku control 2	Control	2	Ethanol	Crustacea
677	ON1606	Crab	2018-08-20	Summer	Maeganeku control 2	Control	2	Ethanol	Crustacea
678	ON1607	bivalve	2018-08-20	Summer	Maeganeku control 2	Control	2	Ethanol	Mollusca
679	ON1608	Fish	2018-08-20	Summer	Maeganeku control 2	Control	2	Ethanol	Chordata
680	ON1609	Crab	2018-08-20	Summer	Maeganeku control 2	Control	2	Ethanol	Crustacea
681	ON1610	Crab	2018-08-20	Summer	Maeganeku control 2	Control	2	Ethanol	Crustacea
682	ON1611	Sea Urchin	2018-08-20	Summer	Maeganeku control 2	Control	2	Ethanol	Echinodermata
683	ON1612	Gastropod	2018-08-20	Summer	Maeganeku control 2	Control	2	Ethanol	Mollusca
684	ON1613	Hermit	2018-08-20	Summer	Maeganeku control 2	Control	2	Ethanol	Crustacea
685	ON1614	Poly	2018-08-20	Summer	Maeganeku control 2	Control	2	Ethanol	Annelida
686	ON1615	Crab	2018-08-20	Summer	Maeganeku control 2	Control	2	Ethanol	Crustacea
687	ON1616	Crab	2018-08-20	Summer	Maeganeku control 2	Control	2	Ethanol	Crustacea
688	ON1617	Crab	2018-08-20	Summer	Maeganeku control 2	Control	2	Ethanol	Crustacea
689	ON1618	Gastropod	2018-08-20	Summer	Maeganeku control 2	Control	3	Ethanol	Mollusca
690	ON1619	Sea Urchin	2018-08-20	Summer	Maeganeku control 2	Control	3	Ethanol	Echinodermata
691	ON1620	bivalve	2018-08-20	Summer	Maeganeku control 2	Control	3	Ethanol	Mollusca
692	ON1621	Mollusc	2018-08-20	Summer	Maeganeku control 2	Control	3	Ethanol	Mollusca
693	ON1622	Crab	2018-08-20	Summer	Maeganeku control 2	Control	3	Ethanol	Crustacea
694	ON1623	Poly	2018-08-20	Summer	Maeganeku control 2	Control	3	Ethanol	Annelida
695	ON1624	bivalve	2018-08-20	Summer	Maeganeku control 2	Control	3	Ethanol	Mollusca
696	ON1625	Nudi	2018-08-20	Summer	Maeganeku control 2	Control	3	Ethanol	Mollusca
697	ON1626	Crab	2018-08-20	Summer	Maeganeku control 2	Control	3	Ethanol	Crustacea
698	ON1627	Echiura	2018-08-20	Summer	Maeganeku control 2	Control	3	Ethanol	Annelida
699	ON1628	Crab	2018-08-20	Summer	Maeganeku control 2	Control	3	Ethanol	Crustacea
700	ON1629	Nudi	2018-08-20	Summer	Maeganeku control 2	Control	3	Ethanol	Mollusca
701	ON1630	bivalve	2018-08-20	Summer	Maeganeku control 2	Control	3	Ethanol	Mollusca
702	ON1631	bivalve	2018-08-20	Summer	Maeganeku control 2	Control	3	Ethanol	Mollusca
703	ON1632	Poly	2018-08-20	Summer	Maeganeku control 2	Control	3	Ethanol	Annelida
704	ON1633	Chiton	2018-08-20	Summer	Maeganeku control 2	Control	3	Ethanol	Mollusca
705	ON1634	Nudi	2018-08-20	Summer	Maeganeku control 2	Control	3	Ethanol	Mollusca
706	ON1635	Crab	2018-08-20	Summer	Maeganeku control 2	Control	3	Ethanol	Crustacea
707	ON1636	Gastropod	2018-08-20	Summer	Maeganeku control 2	Control	3	Ethanol	Mollusca
708	ON1637	Gastropod	2018-08-20	Summer	Maeganeku control 2	Control	3	Ethanol	Mollusca
709	ON1638	Crab	2018-08-20	Summer	Maeganeku control 2	Control	3	Ethanol	Crustacea
710	ON1639	Poly	2018-08-20	Summer	Maeganeku control 2	Control	3	Ethanol	Annelida
711	ON1640	Crab	2018-08-20	Summer	Maeganeku control 2	Control	3	Ethanol	Crustacea
712	ON1641	Crab	2018-08-20	Summer	Maeganeku control 2	Control	3	Ethanol	Crustacea
713	ON1642	bivalve	2018-08-20	Summer	Maeganeku control 2	Control	3	Ethanol	Mollusca
714	ON1643	Hermit	2018-08-20	Summer	Maeganeku control 2	Control	3	Ethanol	Crustacea
715	ON1644	Crab	2018-08-20	Summer	Maeganeku control 2	Control	3	Ethanol	Crustacea
716	ON1645	Crab	2018-08-20	Summer	Maeganeku control 2	Control	3	Ethanol	Crustacea
717	ON1646	Nudi?	2018-08-20	Summer	Maeganeku control 2	Control	3	Ethanol	Unknown
718	ON1647	Gastropod	2018-08-20	Summer	Maeganeku control 2	Control	3	Ethanol	Mollusca
719	ON1648	Nudi	2018-08-20	Summer	Maeganeku control 2	Control	3	Ethanol	Mollusca
720	ON1649	Gastropod	2018-08-20	Summer	Maeganeku control 2	Control	3	Ethanol	Mollusca
721	ON1650	Sea Slug	2018-08-29	Summer	Manza outplanted	Treatment	1	Ethanol	Mollusca
722	ON1651	Gastropod	2018-08-29	Summer	Manza outplanted	Treatment	1	Ethanol	Mollusca
723	ON1652	Gastropod	2018-08-29	Summer	Manza outplanted	Treatment	1	Ethanol	Mollusca
724	ON1653	Poly	2018-08-29	Summer	Manza outplanted	Treatment	1	Ethanol	Annelida
725	ON1654	Ophiura	2018-08-29	Summer	Manza outplanted	Treatment	1	Ethanol	Echinodermata
726	ON1655	Poly?	2018-08-29	Summer	Manza outplanted	Treatment	1	Ethanol	Unknown
727	ON1656	Poly	2018-08-29	Summer	Manza outplanted	Treatment	1	Ethanol	Annelida
728	ON1657	Crab	2018-08-29	Summer	Manza outplanted	Treatment	1	Ethanol	Crustacea
729	ON1658	Octopus	2018-08-29	Summer	Manza outplanted	Treatment	1	Ethanol	Mollusca
730	ON1659	Gastropod	2018-08-29	Summer	Manza outplanted	Treatment	1	Ethanol	Mollusca
731	ON1660	bivalve	2018-08-29	Summer	Manza outplanted	Treatment	1	Ethanol	Mollusca
732	ON1661	Crab	2018-08-29	Summer	Manza outplanted	Treatment	1	Ethanol	Crustacea
733	ON1662	Crab	2018-08-29	Summer	Manza outplanted	Treatment	1	Ethanol	Crustacea
734	ON1663	Gastropod	2018-08-29	Summer	Manza outplanted	Treatment	1	Ethanol	Mollusca
735	ON1664	?	2018-08-29	Summer	Manza outplanted	Treatment	1	Ethanol	Unknown
736	ON1665	Nemertea	2018-08-29	Summer	Manza outplanted	Treatment	1	Ethanol	Nemertea
737	ON1666	Crab	2018-08-29	Summer	Manza outplanted	Treatment	1	Ethanol	Crustacea
738	ON1667	Amphipod	2018-08-29	Summer	Manza outplanted	Treatment	1	Ethanol	Crustacea
739	ON1668	Crab	2018-08-29	Summer	Manza outplanted	Treatment	1	Ethanol	Crustacea
740	ON1669	bivalve	2018-08-29	Summer	Manza outplanted	Treatment	1	Ethanol	Mollusca
741	ON1670	Sea Slug	2018-08-29	Summer	Manza outplanted	Treatment	1	Ethanol	Mollusca
742	ON1671	Gastropod	2018-08-29	Summer	Manza outplanted	Treatment	1	Ethanol	Mollusca
743	ON1672	Fish	2018-08-29	Summer	Manza outplanted	Treatment	1	Ethanol	Chordata
744	ON1673	Octopus	2018-08-29	Summer	Manza outplanted	Treatment	1	Ethanol	Mollusca
745	ON1674	Fish	2018-08-29	Summer	Manza outplanted	Treatment	1	Ethanol	Chordata
746	ON1675	Crab	2018-08-29	Summer	Manza outplanted	Treatment	1	Ethanol	Crustacea
747	ON1676	Gastropod	2018-08-29	Summer	Manza outplanted	Treatment	1	Ethanol	Mollusca
748	ON1677	Hermit	2018-08-29	Summer	Manza outplanted	Treatment	1	Ethanol	Crustacea
749	ON1678	Chiton	2018-08-29	Summer	Manza outplanted	Treatment	1	Ethanol	Mollusca
750	ON1679	Nemertea	2018-08-29	Summer	Manza outplanted	Treatment	1	Ethanol	Nemertea
751	ON1680	Amphipod	2018-08-29	Summer	Manza outplanted	Treatment	1	Ethanol	Crustacea
752	ON1681	Crab	2018-08-29	Summer	Manza outplanted	Treatment	1	Ethanol	Crustacea
753	ON1682	Crab	2018-08-29	Summer	Manza outplanted	Treatment	1	Ethanol	Crustacea
754	ON1683	Crab	2018-08-29	Summer	Manza outplanted	Treatment	1	Ethanol	Crustacea
755	ON1684	Gastropod	2018-08-29	Summer	Manza outplanted	Treatment	2	Ethanol	Mollusca
756	ON1685	Crab	2018-08-29	Summer	Manza outplanted	Treatment	2	Ethanol	Crustacea
757	ON1686	Poly	2018-08-29	Summer	Manza outplanted	Treatment	2	Ethanol	Annelida
758	ON1687	Sea Slug	2018-08-29	Summer	Manza outplanted	Treatment	2	Ethanol	Mollusca
759	ON1688	Crab	2018-08-29	Summer	Manza outplanted	Treatment	2	Ethanol	Crustacea
760	ON1689	Crab	2018-08-29	Summer	Manza outplanted	Treatment	2	Ethanol	Crustacea
761	ON1690	Amphipod	2018-08-29	Summer	Manza outplanted	Treatment	2	Ethanol	Crustacea
762	ON1691	bivalve	2018-08-29	Summer	Manza outplanted	Treatment	2	Ethanol	Mollusca
763	ON1692	bivalve	2018-08-29	Summer	Manza outplanted	Treatment	2	Ethanol	Mollusca
764	ON1693	Poly	2018-08-29	Summer	Manza outplanted	Treatment	2	Ethanol	Annelida
765	ON1694	Poly	2018-08-29	Summer	Manza outplanted	Treatment	2	Ethanol	Annelida
766	ON1695	Sea Urchin	2018-08-29	Summer	Manza outplanted	Treatment	2	Ethanol	Echinodermata
767	ON1696	Poly	2018-08-29	Summer	Manza outplanted	Treatment	2	Ethanol	Annelida
768	ON1697	bivalve	2018-08-29	Summer	Manza outplanted	Treatment	2	Ethanol	Mollusca
769	ON1698	Crab	2018-08-29	Summer	Manza outplanted	Treatment	2	Ethanol	Crustacea
770	ON1699	Isopod	2018-08-29	Summer	Manza outplanted	Treatment	2	Ethanol	Crustacea
771	ON1700	Gastropod	2018-08-29	Summer	Manza outplanted	Treatment	2	Ethanol	Mollusca
772	ON1701	Gastropod	2018-08-29	Summer	Manza outplanted	Treatment	2	Ethanol	Mollusca
773	ON1702	Hermit	2018-08-29	Summer	Manza outplanted	Treatment	2	Ethanol	Crustacea
774	ON1703	Gastropod?	2018-08-29	Summer	Manza outplanted	Treatment	2	Ethanol	Unknown
775	ON1704	Crab	2018-08-29	Summer	Manza outplanted	Treatment	2	Ethanol	Crustacea
776	ON1705	Crab	2018-08-29	Summer	Manza outplanted	Treatment	2	Ethanol	Crustacea
777	ON1706	Crab	2018-08-29	Summer	Manza outplanted	Treatment	2	Ethanol	Crustacea
778	ON1707	Nematode	2018-08-29	Summer	Manza outplanted	Treatment	2	Ethanol	Nematoda
779	ON1708	bivalve	2018-08-29	Summer	Manza outplanted	Treatment	2	Ethanol	Mollusca
780	ON1709	Gastropod	2018-08-29	Summer	Manza outplanted	Treatment	2	Ethanol	Mollusca
781	ON1710	bivalve	2018-08-29	Summer	Manza outplanted	Treatment	2	Ethanol	Mollusca
782	ON1711	Isopod	2018-08-29	Summer	Manza outplanted	Treatment	2	Ethanol	Crustacea
783	ON1712	bivalve	2018-08-29	Summer	Manza outplanted	Treatment	2	Ethanol	Mollusca
784	ON1713	Poly	2018-08-29	Summer	Manza outplanted	Treatment	2	Ethanol	Annelida
785	ON1714	Crab	2018-08-29	Summer	Manza outplanted	Treatment	2	Ethanol	Crustacea
786	ON1715	Shrimp	2018-08-29	Summer	Manza outplanted	Treatment	2	Ethanol	Crustacea
787	ON1716	Gastropod	2018-08-29	Summer	Manza outplanted	Treatment	2	Ethanol	Mollusca
788	ON1717	Gastropod	2018-08-29	Summer	Manza outplanted	Treatment	2	Ethanol	Mollusca
789	ON1718	Gastropod	2018-08-29	Summer	Manza outplanted	Treatment	2	Ethanol	Mollusca
790	ON1719	Tanaidacea	2018-08-29	Summer	Manza outplanted	Treatment	2	Ethanol	Crustacea
791	ON1720	Shrimp	2018-08-29	Summer	Manza outplanted	Treatment	3	Ethanol	Crustacea
792	ON1721	Crab	2018-08-29	Summer	Manza outplanted	Treatment	3	Ethanol	Crustacea
793	ON1722	Ophiura	2018-08-29	Summer	Manza outplanted	Treatment	3	Ethanol	Echinodermata
794	ON1723	Echiura	2018-08-29	Summer	Manza outplanted	Treatment	3	Ethanol	Annelida
795	ON1724	Crab	2018-08-29	Summer	Manza outplanted	Treatment	3	Ethanol	Crustacea
796	ON1725	Crab	2018-08-29	Summer	Manza outplanted	Treatment	3	Ethanol	Crustacea
797	ON1726	Crab	2018-08-29	Summer	Manza outplanted	Treatment	3	Ethanol	Crustacea
798	ON1727	Fish	2018-08-29	Summer	Manza outplanted	Treatment	3	Ethanol	Chordata
799	ON1728	bivalve	2018-08-29	Summer	Manza outplanted	Treatment	3	Ethanol	Mollusca
800	ON1729	bivalve	2018-08-29	Summer	Manza outplanted	Treatment	3	Ethanol	Mollusca
801	ON1730	Gastropod	2018-08-29	Summer	Manza outplanted	Treatment	3	Ethanol	Mollusca
802	ON1731	Crab	2018-08-29	Summer	Manza outplanted	Treatment	3	Ethanol	Crustacea
803	ON1732	Poly	2018-08-29	Summer	Manza outplanted	Treatment	3	Ethanol	Annelida
804	ON1733	Ophiura	2018-08-29	Summer	Manza outplanted	Treatment	3	Ethanol	Echinodermata
805	ON1734	Crab	2018-08-29	Summer	Manza outplanted	Treatment	3	Ethanol	Crustacea
806	ON1735	bivalve	2018-08-29	Summer	Manza outplanted	Treatment	3	Ethanol	Mollusca
807	ON1736	Shrimp	2018-08-29	Summer	Manza outplanted	Treatment	3	Ethanol	Crustacea
808	ON1737	Crab	2018-08-29	Summer	Manza outplanted	Treatment	3	Ethanol	Crustacea
809	ON1738	Crab	2018-08-29	Summer	Manza outplanted	Treatment	3	Ethanol	Crustacea
810	ON1739	Crab	2018-08-29	Summer	Manza outplanted	Treatment	3	Ethanol	Crustacea
811	ON1740	Crab	2018-08-29	Summer	Manza outplanted	Treatment	3	Ethanol	Crustacea
812	ON1741	Gastropod	2018-08-29	Summer	Manza outplanted	Treatment	3	Ethanol	Mollusca
813	ON1742	Gastropod	2018-08-29	Summer	Manza outplanted	Treatment	3	Ethanol	Mollusca
814	ON1743	Crab	2018-08-29	Summer	Manza outplanted	Treatment	3	Ethanol	Crustacea
815	ON1744	Gastropod	2018-08-29	Summer	Manza outplanted	Treatment	3	Ethanol	Mollusca
816	ON1745	Gastropod	2018-08-29	Summer	Manza outplanted	Treatment	3	Ethanol	Mollusca
817	ON1746	Shrimp	2018-08-29	Summer	Manza outplanted	Treatment	3	Ethanol	Crustacea
818	ON1747	Nematode	2018-08-29	Summer	Manza outplanted	Treatment	3	Ethanol	Nematoda
819	ON1748	Crab	2018-08-29	Summer	Manza outplanted	Treatment	3	Ethanol	Crustacea
820	ON1749	Crab	2018-08-29	Summer	Manza outplanted	Treatment	3	Ethanol	Crustacea
821	ON1750	Shrimp	2018-08-29	Summer	Manza outplanted	Treatment	3	Ethanol	Crustacea
822	ON1751	Crab	2018-08-29	Summer	Manza outplanted	Treatment	3	Ethanol	Crustacea
823	ON1752	Crab	2018-08-29	Summer	Manza outplanted	Treatment	3	Ethanol	Crustacea
824	ON1753	Sea Cucumber	2018-08-29	Summer	Manza outplanted	Treatment	3	Ethanol	Echinodermata
825	ON1754	Crab	2018-10-09	Summer	Manza control	Control	1	Ethanol	Crustacea
826	ON1755	Gastropod	2018-10-09	Summer	Manza control	Control	1	Ethanol	Mollusca
827	ON1756	Hermit	2018-10-09	Summer	Manza control	Control	1	Ethanol	Crustacea
828	ON1757	Crab	2018-10-09	Summer	Manza control	Control	1	Ethanol	Crustacea
829	ON1758	Poly	2018-10-09	Summer	Manza control	Control	1	Ethanol	Annelida
830	ON1759	Crab	2018-10-09	Summer	Manza control	Control	1	Ethanol	Crustacea
831	ON1760	bivalve	2018-10-09	Summer	Manza control	Control	1	Ethanol	Mollusca
832	ON1761	Poly	2018-10-09	Summer	Manza control	Control	1	Ethanol	Annelida
833	ON1762	Crab	2018-10-09	Summer	Manza control	Control	1	Ethanol	Crustacea
834	ON1763	Crab	2018-10-09	Summer	Manza control	Control	1	Ethanol	Crustacea
835	ON1764	Amphipod	2018-10-09	Summer	Manza control	Control	1	Ethanol	Crustacea
836	ON1765	Ophiura	2018-10-09	Summer	Manza control	Control	1	Ethanol	Echinodermata
837	ON1766	Gastropod	2018-10-09	Summer	Manza control	Control	1	Ethanol	Mollusca
838	ON1767	Hermit	2018-10-09	Summer	Manza control	Control	1	Ethanol	Crustacea
839	ON1768	Crab	2018-10-09	Summer	Manza control	Control	1	Ethanol	Crustacea
840	ON1769	Hermit	2018-10-09	Summer	Manza control	Control	1	Ethanol	Crustacea
841	ON1770	bivalve	2018-10-09	Summer	Manza control	Control	1	Ethanol	Mollusca
842	ON1771	Crab	2018-10-09	Summer	Manza control	Control	1	Ethanol	Crustacea
843	ON1772	Crab	2018-10-09	Summer	Manza control	Control	1	Ethanol	Crustacea
844	ON1773	Crab	2018-10-09	Summer	Manza control	Control	1	Ethanol	Crustacea
845	ON1774	Crab	2018-10-09	Summer	Manza control	Control	1	Ethanol	Crustacea
846	ON1775	Shrimp	2018-10-09	Summer	Manza control	Control	1	Ethanol	Crustacea
847	ON1776	Ophiura	2018-10-09	Summer	Manza control	Control	2	Ethanol	Echinodermata
848	ON1777	Gastropod	2018-10-09	Summer	Manza control	Control	2	Ethanol	Mollusca
849	ON1778	Mantis shrimp	2018-10-09	Summer	Manza control	Control	2	Ethanol	Crustacea
850	ON1779	Poly	2018-10-09	Summer	Manza control	Control	2	Ethanol	Annelida
851	ON1780	Crab	2018-10-09	Summer	Manza control	Control	2	Ethanol	Crustacea
852	ON1781	bivalve	2018-10-09	Summer	Manza control	Control	2	Ethanol	Mollusca
853	ON1782	Crab	2018-10-09	Summer	Manza control	Control	2	Ethanol	Crustacea
854	ON1783	Crab	2018-10-09	Summer	Manza control	Control	2	Ethanol	Crustacea
855	ON1784	Gastropod	2018-10-09	Summer	Manza control	Control	2	Ethanol	Mollusca
856	ON1785	Chiton	2018-10-09	Summer	Manza control	Control	2	Ethanol	Mollusca
857	ON1786	Gastropod	2018-10-09	Summer	Manza control	Control	2	Ethanol	Mollusca
858	ON1787	Sea urchin	2018-10-09	Summer	Manza control	Control	3	Ethanol	Echinodermata
859	ON1788	bivalve	2018-10-09	Summer	Manza control	Control	3	Ethanol	Mollusca
860	ON1789	Crab	2018-10-09	Summer	Manza control	Control	3	Ethanol	Crustacea
861	ON1790	Crab	2018-10-09	Summer	Manza control	Control	3	Ethanol	Crustacea
862	ON1791	Crab	2018-10-09	Summer	Manza control	Control	3	Ethanol	Crustacea
863	ON1792	Crab	2018-10-09	Summer	Manza control	Control	3	Ethanol	Crustacea
864	ON1793	Isopod	2018-10-09	Summer	Manza control	Control	3	Ethanol	Crustacea
865	ON1794	Crustacea	2018-10-09	Summer	Manza control	Control	3	Ethanol	Crustacea
866	ON1795	Crab	2018-10-09	Summer	Manza control	Control	3	Ethanol	Crustacea
867	ON1796	Crab	2018-10-09	Summer	Manza control	Control	3	Ethanol	Crustacea
868	ON1797	Crab	2018-10-09	Summer	Manza control	Control	3	Ethanol	Crustacea
869	ON1798	Crab	2018-10-09	Summer	Manza control	Control	3	Ethanol	Crustacea
870	ON1799	Crab	2018-10-09	Summer	Manza control	Control	3	Ethanol	Crustacea
871	ON1800	Crab	2018-10-09	Summer	Manza control	Control	3	Ethanol	Crustacea
									Crustacea
									Crustacea
									Crustacea
									Crustacea
									Crustacea
									Crustacea
									Crustacea
									Crustacea
									Crustacea
									Crustacea
									Crustacea
									Crustacea
									Crustacea
									Crustacea
									Crustacea
									Crustacea
									Crustacea
									Crustacea
									Crustacea
									Crustacea
									Crustacea
									Crustacea
									Crustacea
									Crustacea
									Crustacea
									Crustacea
									Crustacea
									Crustacea
									Crustacea
									Crustacea
									Crustacea
									Crustacea
									Crustacea
									Crustacea
									Crustacea
									Crustacea
									Crustacea
									Crustacea
									Crustacea
									Crustacea
									Crustacea
									Crustacea
									Crustacea
									Crustacea
									Crustacea
									Crustacea
									Crustacea
									Crustacea
									Crustacea
									Crustacea
									Crustacea
									Crustacea
									Crustacea
									Crustacea
									Crustacea
									Crustacea
									Crustacea
									Crustacea
									Crustacea
									Crustacea
									Crustacea
									Crustacea
									Crustacea
									Crustacea
									Crustacea
									Crustacea
									Crustacea
									Crustacea
									Crustacea
									Crustacea
									Crustacea
									Crustacea
									Crustacea
									Crustacea
									Crustacea
									Crustacea
									Crustacea
									Crustacea
									Crustacea
									Crustacea
									Crustacea
									Crustacea
									Crustacea
									Crustacea
									Crustacea
									Crustacea
									Crustacea
									Crustacea
									Crustacea
									Crustacea
									Crustacea
									Crustacea
									Crustacea
									Crustacea
									Crustacea
									Crustacea
									Crustacea
									Crustacea
									Crustacea
									Crustacea
									Crustacea
									Crustacea
									Crustacea
									Crustacea
									Crustacea
									Crustacea
									Crustacea
									Crustacea
									Crustacea
									Crustacea
									Crustacea
									Crustacea
									Crustacea
									Crustacea
									Crustacea
									Crustacea
									Crustacea
									Crustacea
									Crustacea
									Crustacea
									Crustacea
									Crustacea
									Crustacea
									Crustacea
									Crustacea
									Crustacea
									Crustacea
									Crustacea
									Crustacea
									Crustacea
									Crustacea
									Crustacea
									Crustacea
									Crustacea
									Crustacea
									Crustacea
									Crustacea
									Crustacea
									Crustacea
									Crustacea
									Crustacea
									Crustacea
									Crustacea
									Crustacea
									Crustacea
									Crustacea
									Crustacea
									Crustacea
									Crustacea
									Crustacea
									Crustacea
									Crustacea
									Crustacea
									Crustacea
									Crustacea
									Crustacea
									Crustacea
									Crustacea
									Crustacea
									Crustacea
									Crustacea
									Crustacea
									Crustacea
									Crustacea
									Crustacea
									Crustacea
									Crustacea
									Crustacea
									Crustacea
									Crustacea
									Crustacea
									Crustacea
									Crustacea
									Crustacea
									Crustacea
									Crustacea
									Crustacea
									Crustacea
									Crustacea
									Crustacea
									Crustacea
									Crustacea
									Crustacea
									Crustacea
									Crustacea
									Crustacea
									Crustacea
									Crustacea
									Crustacea
									Crustacea
									Crustacea
									Crustacea
									Crustacea
									Crustacea
									Crustacea
									Crustacea
									Crustacea
									Crustacea
									Crustacea
									Crustacea
									Crustacea
									Crustacea
									Crustacea
									Crustacea
									Crustacea
									Crustacea
									Crustacea
									Crustacea
									Crustacea
									Crustacea
									Crustacea
									Crustacea
									Crustacea
									Crustacea
									Crustacea
									Crustacea
									Crustacea
									Crustacea
									Crustacea
									Crustacea
									Crustacea
									Crustacea
									Crustacea
									Crustacea
									Crustacea
									Crustacea
									Crustacea
									Crustacea
									Crustacea
									Crustacea
									Crustacea
									Crustacea
									Crustacea
									Crustacea
									Crustacea
									Crustacea
									Crustacea
									Crustacea
									Crustacea
									Crustacea
									Crustacea
									Crustacea
									Crustacea
									Crustacea
									Crustacea
									Crustacea
									Crustacea
									Crustacea
									Crustacea
									Crustacea
									Crustacea
									Crustacea
									Crustacea
									Crustacea
									Crustacea
									Crustacea
									Crustacea
									Crustacea
									Crustacea
									Crustacea
									Crustacea
									Crustacea
									Crustacea
									Crustacea
									Crustacea
									Crustacea
									Crustacea
									Crustacea
									Crustacea
									Crustacea
									Crustacea
									Crustacea
									Crustacea
									Crustacea
									Crustacea
									Crustacea
									Crustacea
									Crustacea
									Crustacea
									Crustacea
									Crustacea
									Crustacea
									Crustacea
									Crustacea
									Crustacea
									Crustacea
									Crustacea
									Crustacea
									Crustacea
									Crustacea
									Crustacea
									Crustacea
									Crustacea
									Crustacea
									Crustacea
									Crustacea
									Crustacea
									Crustacea
									Crustacea
									Crustacea
									Crustacea
									Crustacea
									Crustacea
									Crustacea
									Crustacea
									Crustacea
									Crustacea
									Crustacea
									Crustacea
									Crustacea
									Crustacea
									Crustacea
									Crustacea
									Crustacea
									Crustacea
									Crustacea
									Crustacea
									Crustacea
									Crustacea
									Crustacea
									Crustacea
									Crustacea
									Crustacea
									Crustacea
									Crustacea
									Crustacea
									Crustacea
									Crustacea
									Crustacea
									Crustacea
									Crustacea
									Crustacea
									Crustacea
									Crustacea
									Crustacea
									Crustacea
									Crustacea
									Crustacea
									Crustacea
									Crustacea
									Crustacea
									Crustacea
									Crustacea
									Crustacea
									Crustacea
									Crustacea
									Crustacea
									Crustacea
									Crustacea
									Crustacea
									Crustacea
									Crustacea
									Crustacea
									Crustacea
									Crustacea
									Crustacea
									Crustacea
									Crustacea
									Crustacea
									Crustacea
									Crustacea
									Crustacea
									Crustacea
									Crustacea
									Crustacea
									Crustacea
									Crustacea
									Crustacea
									Crustacea
									Crustacea
									Crustacea
									Crustacea
									Crustacea
									Crustacea
									Crustacea
									Crustacea
									Crustacea
									Crustacea
									Crustacea
									Crustacea
									Crustacea
									Crustacea
									Crustacea
									Crustacea
									Crustacea
									Crustacea
									Crustacea
									Crustacea
									Crustacea
									Crustacea
									Crustacea
									Crustacea
									Crustacea
									Crustacea
									Crustacea
									Crustacea
									Crustacea
									Crustacea
									Crustacea
									Crustacea
									Crustacea
									Crustacea
									Crustacea
									Crustacea
									Crustacea
									Crustacea
									Crustacea
									Crustacea
									Crustacea
									Crustacea
									Crustacea
									Crustacea
									Crustacea
									Crustacea
									Crustacea
									Crustacea
									Crustacea
									Crustacea
									Crustacea
									Crustacea
									Crustacea
									Crustacea
									Crustacea
									Crustacea
									Crustacea
									Crustacea
									Crustacea
									Crustacea
									Crustacea
									Crustacea
									Crustacea
									Crustacea
									Crustacea
									Crustacea
									Crustacea
									Crustacea
									Crustacea
									Crustacea
									Crustacea
									Crustacea
									Crustacea
									Crustacea
									Crustacea
									Crustacea
									Crustacea
									Crustacea
									Crustacea
									Crustacea
									Crustacea
									Crustacea
									Crustacea
									Crustacea
									Crustacea
									Crustacea
									Crustacea
									Crustacea
									Crustacea
									Crustacea
									Crustacea
									Crustacea
									Crustacea
									Crustacea
									Crustacea
									Crustacea
									Crustacea
									Crustacea
									Crustacea
									Crustacea
									Crustacea
									Crustacea
									Crustacea
									Crustacea
									Crustacea
									Crustacea
									Crustacea
									Crustacea
									Crustacea
									Crustacea
									Crustacea
									Crustacea
									Crustacea
									Crustacea
									Crustacea
									Crustacea
									Crustacea
									Crustacea
									Crustacea
									Crustacea
									Crustacea
									Crustacea
									Crustacea
									Crustacea
									Crustacea
									Crustacea
									Crustacea
									Crustacea
									Crustacea
									Crustacea
									Crustacea
									Crustacea
									Crustacea
									Crustacea
									Crustacea
									Crustacea
									Crustacea
									Crustacea
									Crustacea
									Crustacea
									Crustacea
									Crustacea
									Crustacea
									Crustacea
									Crustacea
									Crustacea
									Crustacea
									Crustacea
									Crustacea
									Crustacea
									Crustacea
									Crustacea
									Crustacea
									Crustacea
									Crustacea
									Crustacea
									Crustacea
									Crustacea
									Crustacea
									Crustacea
									Crustacea
									Crustacea
									Crustacea
									Crustacea
									Crustacea
									Crustacea
									Crustacea
									Crustacea
									Crustacea
									Crustacea
									Crustacea
									Crustacea
									Crustacea
									Crustacea
									Crustacea
									Crustacea
									Crustacea
									Crustacea
									Crustacea
									Crustacea
									Crustacea
									Crustacea
									Crustacea
									Crustacea
									Crustacea
									Crustacea
									Crustacea
									Crustacea
									Crustacea
									Crustacea
									Crustacea
									Crustacea
									Crustacea
									Crustacea
									Crustacea
									Crustacea
									Crustacea
									Crustacea
									Crustacea
									Crustacea
									Crustacea
									Crustacea
									Crustacea
									Crustacea
									Crustacea
									Crustacea
									Crustacea
									Crustacea
									Crustacea
									Crustacea
									Crustacea
									Crustacea
									Crustacea
									Crustacea
									Crustacea
									Crustacea
									Crustacea
									Crustacea
									Crustacea
									Crustacea
									Crustacea
									Crustacea
									Crustacea
									Crustacea
									Crustacea
									Crustacea
									Crustacea
									Crustacea
									Crustacea
									Crustacea
									Crustacea
									Crustacea
									Crustacea
									Crustacea
									Crustacea
									Crustacea
									Crustacea
									Crustacea
									Crustacea
									Crustacea
									Crustacea
									Crustacea
									Crustacea
									Crustacea
									Crustacea
									Crustacea
									Crustacea
									Crustacea
									Crustacea
									Crustacea
									Crustacea
									Crustacea
									Crustacea
									Crustacea
									Crustacea
									Crustacea
									Crustacea
									Crustacea
									Crustacea
									Crustacea
									Crustacea
									Crustacea
									Crustacea
									Crustacea
									Crustacea
									Crustacea
									Crustacea
									Crustacea
									Crustacea
									Crustacea
									Crustacea
									Crustacea
									Crustacea
									Crustacea
									Crustacea
									Crustacea
									Crustacea
									Crustacea
									Crustacea
									Crustacea
									Crustacea
									Crustacea
									Crustacea
									Crustacea
									Crustacea
									Crustacea
									Crustacea
									Crustacea
									Crustacea
									Crustacea
									Crustacea
									Crustacea
									Crustacea
									Crustacea
									Crustacea
									Crustacea
									Crustacea
									Crustacea
									Crustacea
									Crustacea
									Crustacea
									Crustacea
									Crustacea
									Crustacea
									Crustacea
									Crustacea
									Crustacea
									Crustacea
									Crustacea
									Crustacea
									Crustacea
									Crustacea
									Crustacea
									Crustacea
									Crustacea
									Crustacea
									Crustacea
									Crustacea
									Crustacea
									Crustacea
									Crustacea
									Crustacea
									Crustacea
									Crustacea
									Crustacea
									Crustacea
									Crustacea
									Crustacea
									Crustacea
									Crustacea
									Crustacea
									Crustacea
									Crustacea
									Crustacea
									Crustacea
									Crustacea
									Crustacea
									Crustacea
									Crustacea
									Crustacea
									Crustacea
									Crustacea
									Crustacea
									Crustacea
									Crustacea
									Crustacea
									Crustacea
									Crustacea
									Crustacea
									Crustacea
									Crustacea
									Crustacea
									Crustacea
									Crustacea
									Crustacea
									Crustacea
									Crustacea
									Crustacea
									Crustacea
									Crustacea
									Crustacea
									Crustacea
									Crustacea
									Crustacea
									Crustacea
									Crustacea
									Crustacea
									Crustacea
									Crustacea
									Crustacea
									Crustacea
									Crustacea
									Crustacea
									Crustacea
									Crustacea
									Crustacea
									Crustacea
									Crustacea
									Crustacea
									Crustacea
									Crustacea
									Crustacea
									Crustacea
									Crustacea
									Crustacea
									Crustacea
									Crustacea
									Crustacea
									Crustacea
									Crustacea
									Crustacea
									Crustacea
									Crustacea
									Crustacea
									Crustacea
									Crustacea
									Crustacea
									Crustacea
									Crustacea
									Crustacea
									Crustacea
									Crustacea
									Crustacea
									Crustacea
									Crustacea
									Crustacea
									Crustacea
									Crustacea
									Crustacea
									Crustacea
									Crustacea
									Crustacea
									Crustacea
									Crustacea
									Crustacea
									Crustacea
									Crustacea
									Crustacea
									Crustacea
									Crustacea
									Crustacea
									Crustacea
									Crustacea
									Crustacea
									Crustacea
									Crustacea
									Crustacea
									Crustacea
									Crustacea
									Crustacea
									Crustacea
									Crustacea
									Crustacea
									Crustacea
									Crustacea
									Crustacea
									Crustacea
									Crustacea
									Crustacea
									Crustacea
									Crustacea
									Crustacea
									Crustacea
									Crustacea
									Crustacea
									Crustacea
									Crustacea
									Crustacea
									Crustacea
									Crustacea
									Crustacea
									Crustacea
									Crustacea
									Crustacea
									Crustacea
									Crustacea
									Crustacea
									Crustacea
									Crustacea
									Crustacea
									Crustacea
									Crustacea
									Crustacea
									Crustacea
									Crustacea
									Crustacea
									Crustacea
									Crustacea
									Crustacea
									Crustacea
									Crustacea
									Crustacea
									Crustacea
									Crustacea
									Crustacea
									Crustacea
									Crustacea
									Crustacea
									Crustacea
									Crustacea
									Crustacea
									Crustacea
									Crustacea
									Crustacea
									Crustacea
									Crustacea
									Crustacea
									Crustacea
									Crustacea
									Crustacea
									Crustacea
									Crustacea
									Crustacea
									Crustacea
									Crustacea
									Crustacea
									Crustacea
									Crustacea
									Crustacea
									Crustacea
									Crustacea
									Crustacea
									Crustacea
									Crustacea
									Crustacea
									Crustacea
									Crustacea
									Crustacea
									Crustacea
									Crustacea
									Crustacea
									Crustacea
									Crustacea
									Crustacea
									Crustacea
									Crustacea
									Crustacea
									Crustacea
									Crustacea
									Crustacea
									Crustacea
									Crustacea
									Crustacea
									Crustacea
									Crustacea
									Crustacea
									Crustacea
									Crustacea
									Crustacea
									Crustacea
									Crustacea
									Crustacea
									Crustacea
									Crustacea
									Crustacea
									Crustacea
									Crustacea
									Crustacea
									Crustacea
									Crustacea
									Crustacea
									Crustacea
									Crustacea
									Crustacea
									Crustacea
									Crustacea
									Crustacea
									Crustacea
									Crustacea
									Crustacea
									Crustacea
									Crustacea
									Crustacea
									Crustacea
									Crustacea
									Crustacea
									Crustacea
									Crustacea
									Crustacea
									Crustacea
									Crustacea
									Crustacea
									Crustacea
									Crustacea
									Crustacea
									Crustacea
									Crustacea
									Crustacea
									Crustacea
									Crustacea
									Crustacea
									Crustacea
									Crustacea
									Crustacea
									Crustacea
									Crustacea
									Crustacea
									Crustacea
									Crustacea
									Crustacea
									Crustacea
									Crustacea
									Crustacea
									Crustacea
									Crustacea
									Crustacea
									Crustacea
									Crustacea
									Crustacea
									Crustacea
									Crustacea
									Crustacea
									Crustacea
									Crustacea
									Crustacea
									Crustacea
									Crustacea
									Crustacea
									Crustacea
									Crustacea
									Crustacea
									Crustacea
									Crustacea
									Crustacea
									Crustacea
									Crustacea
									Crustacea
									Crustacea
									Crustacea
									Crustacea
									Crustacea
									Crustacea
									Crustacea
									Crustacea
									Crustacea
									Crustacea
									Crustacea
									Crustacea
									Crustacea
									Crustacea
									Crustacea
									Crustacea
									Crustacea
									Crustacea
									Crustacea
									Crustacea
									Crustacea
									Crustacea
									Crustacea
									Crustacea
									Crustacea
									Crustacea
									Crustacea
									Crustacea
									Crustacea
									Crustacea
									Crustacea
									Crustacea
									Crustacea
									Crustacea
									Crustacea
									Crustacea
									Crustacea
									Crustacea
									Crustacea
									Crustacea
									Crustacea
									Crustacea
									Crustacea
									Crustacea
									Crustacea
									Crustacea
									Crustacea
									Crustacea
									Crustacea
									Crustacea
									Crustacea
									Crustacea
									Crustacea
									Crustacea
									Crustacea
									Crustacea
									Crustacea
									Crustacea
									Crustacea
									Crustacea
									Crustacea
									Crustacea
									Crustacea
									Crustacea
									Crustacea
									Crustacea
									Crustacea
									Crustacea
									Crustacea
									Crustacea
									Crustacea
									Crustacea
									Crustacea
									Crustacea
									Crustacea
									Crustacea
									Crustacea
									Crustacea
									Crustacea
									Crustacea
									Crustacea
									Crustacea
									Crustacea
									Crustacea
									Crustacea
									Crustacea
									Crustacea
									Crustacea
									Crustacea
									Crustacea
									Crustacea
									Crustacea
									Crustacea
									Crustacea
									Crustacea
									Crustacea
									Crustacea
									Crustacea
									Crustacea
									Crustacea
									Crustacea
									Crustacea
									Crustacea
									Crustacea
									Crustacea
									Crustacea
									Crustacea
									Crustacea
									Crustacea
									Crustacea
									Crustacea
									Crustacea
									Crustacea
									Crustacea
									Crustacea
									Crustacea
									Crustacea
									Crustacea
									Crustacea
									Crustacea
									Crustacea
									Crustacea
									Crustacea
									Crustacea
									Crustacea
									Crustacea
									Crustacea
									Crustacea
									Crustacea
									Crustacea
									Crustacea
									Crustacea
									Crustacea
									Crustacea
									Crustacea
									Crustacea
									Crustacea
									Crustacea
									Crustacea
									Crustacea
									Crustacea
									Crustacea
									Crustacea
									Crustacea
									Crustacea
									Crustacea
									Crustacea
									Crustacea
									Crustacea
									Crustacea
									Crustacea
									Crustacea
									Crustacea
									Crustacea
[truncated: 1,046,576+ more rows]
