# Supplementary material for: Coral cover and rubble cryptofauna abundance and diversity at outplanted reefs in Okinawa, Japan
Source: PeerJ. 2020 Sep 22;8:e9185. doi: 10.7717/peerj.9185 (PMC7518162; doi:10.7717/peerj.9185)
Supplement: Supplemental Information 3 [file peerj-08-9185-s003.zip › Raw Data/LIT rowdata.xlsx]

## Sheet: r(%)
Transect	Site	Treatment	Achantastrea	Acropora	Astreopora	Coeloseris	Cyphastrea	Echinopora	Dipsastrea	Favites	Galaxea	Goniastrea	Goniopora	Leptoria	Leptoseris	Lobophyllia	Montastrea	Montipora	Pachyseris	Pavona	Platygyra	Pocillopora	Porites	Psammocora	Symphyllia	Turbinaria	soft_coral_genus1	unid_corals	coral_cover	CCA	clam	dead_coral	dead coral/mix	empty	hard_carbonate	hard_carbonate/CCA	mix	rubble	sand	sea_cucumber	sea_urchin	sponge	ST	turf	zoantharia
1MaeCon1	Mae1	control	0	5.4	0	0	0	0	0	0	0	0	0	0	0	0	0	0	0	3.7	0	0	0	0	0	0	0	0	9.1	0	0	0	20.4	0	0	18.9	46.4	4	0	0	0	0.9	0	0.3	0
1MaeCon2	Mae2	control	0	2.5	1.1	0	0	0	0	0	0	0.3	0	0	0	0	0.2	0	0	0	0	0	0.2	0	0	0	0	0.5	4.8	1.3	0	0	0	0	3	31.9	0	36.4	0	0	0	0	0.8	21.8	0
1MaeOut1	Mae1	outplanted	0	7.1	0	0	0	0	0	0.3	0	0	0	0	0	0	0	0	0	0	0	0	0	0	0	0	0	0	7.4	0	0.9	0	2.2	0	0	0	0	0	0	0	0.1	0.3	88.6	0.5	0
1MaeOut2	Mae2	outplanted	0	1.8	0	0	0	0	0.4	0.4	0	0	0	0	0	0	0.8	0	0	0	0	0	0.4	0	0	0	0	0	3.8	3.3	0	0	0	0	0	4.6	0	0.9	0	0	0.3	0	15.3	71.8	0
1ManCon	Manza	control	0	2.9	0	0	0.2	0.7	0.9	2.4	0	0.4	0	0	0	0.3	2.2	0	0	0	4.1	0.5	2.6	0	0.6	0.2	0	5.1	23.1	1.4	0.3	0.1	0	0.6	0	30.9	0.4	0	0	0	0.5	0	3.3	38.4	1
1ManOut	Manza	outplanted	0	9.66387	0	0	0.630252	0	0.420168	2.10084	0.630252	0	0	0	0	0	0	0	0	0	1.2605	0.840336	10.7143	0	0.630252	4.41176	0	1.47059	32.7731	0	0	0	0	0	0	0	0	0	0	0	0	0	51.0504	16.1765	0
2MaeCon1	Mae1	control	0	9.3	0.3	0	0	0	0	0	0	0	0	0	0.3	0	0	0	0	0.2	0	0.3	0.6	0	0	0	0	0	11	0.4	0	0	28.2	0	0	37.1	15.1	6.6	0	0	0	1.6	0	0	0
2MaeCon2	Mae2	control	0	1.3	0	0	0	0	0.2	0.4	0	0	0	0	0	0	0	0	0	0	0	0	0.4	0	0	0	0	0.4	2.7	0.9	0	0	0	0	5	37.8	0	0	0.3	0	0	0	13.4	39.9	0
2MaeOut1	Mae1	outplanted	0	4.1	0.9	0	0.2	0	0	0	0	0	0	0	0	0	0	0	0	0	0	0	4.5	0	0	0	0	0	9.7	0	0	0	17.9	0	0	0	0	2	0	0	0	0	69.9	0.5	0
2MaeOut2	Mae2	outplanted	0	2.8	0	0	0	0	1.6	0.8	0	0	0	0	0	0	0	0	0	0	0	0.5	3.5	0	0	0	0	0.5	9.7	0.3	0	0	0	0	0	0	0	0	0	0	0	0	0	90	0
2ManCon	Manza	control	0	6.9	0	0	0.9	0	1.8	0.8	0	0	0	0	0	0	1	0	0	0	1.2	0.2	2.3	0	0	0	0	0.4	15.5	2.6	0	0.5	0	0	0	25.3	0	0	0	0	0	0	6.5	46.9	2.7
2ManOut	Manza	outplanted	0	4.36242	0	0	1.00671	0	0.503356	2.34899	0	1.1745	0	0	0	0.503356	0.838926	0	0.838926	0	1.51007	6.04027	0.33557	0	0	0	0.671141	3.02013	23.1544	0	0	0	0	0	0	0	45.8054	4.69799	0	0	0	0	19.1275	5.53691	1.67785
3MaeCon1	Mae1	control	0	5.5	0.9	0	0	0	1	0	0	0	0	0	0	0	0	0	0	0	1	0	0.2	0	0	0	0	0	8.6	0.6	0	0	24	0	6.2	45.2	2.3	0	0	0	0	2.1	8.7	2.3	0
3MaeCon2	Mae2	control	0	2.5	0	0	0	0	0	0.2	0	0	0	0	0	0	0	0.2	0	0	0	0.6	1.9	0.5	0	0	0	0.3	6.2	8	0	0	0	0	8.2	6	0	0	0	0	0	0	1	69.1	1.5
3MaeOut1	Mae1	outplanted	0	2.4	0	0	0	0	0.8	0	0	0	0	0	0	0	0	0	0	0	0	0	1.2	0	0	0	0	0	4.4	0	0	0	3.5	0	0	0	0	1.5	0	0	0	0.9	89.7	0	0
3MaeOut2	Mae2	outplanted	0	1.3	0.6	0	0	0	0	0	0	1.2	0	0	0	0	0	0	0	0	0	0	0	0	0	0	0	0	3.1	0.8	0	0	0	0	0	0	0	0	0	0	0	0	0	96.1	0
3ManCon	Manza	control	0	15.3	0	0	0	0	0	0	0	0	0	0	0	0	0	0	0	0	0	1.5	0	0	0	0	0	6	22.8	0	0	1	1.7	5	0	3.2	56.4	0	0	0	0	0	0	9.9	0
3ManOut	Manza	outplanted	0	5.10204	0	0	0	5.10204	0	0	0	0	5.10204	0	0	0	0	0	0	0	1.53061	2.55102	0	0	0	0	0	4.08163	23.4694	0	0	0	0	0	0	0	37.7551	0	0	0	0	0	38.7755	0	0
4MaeCon1	Mae1	control	0	3.8	0.7	0	0	0	0.5	0	0	0	0	0	0	0	0	0	0	0	0	0	1.3	0	0	0	0	0	6.3	0	0	0	72	0	0	10.5	0	6.5	0	0	0	0.8	3.6	0.3	0
4MaeCon2	Mae2	control	0	14.3	0	0.5	0	0	0.2	0.9	0	0	0	0.8	0	0	0	0	0	0	0	0.5	0	0	0	0	0	0.3	17.5	5.7	0	1.9	0	0	0	33.1	0	0	0	0	0	0	0.4	41.1	0.3
4MaeOut1	Mae1	outplanted	0	0.4	0	0	0	0	0	0	0	0	0	0	0	0	0	3.5	0	0	0	0.6	5.9	0	0	0	0	0	10.4	0.7	0	0	1.7	0	3.4	0	5.3	4.1	1	0.3	0	2.4	63.7	7	0
4MaeOut2	Mae2	outplanted	0	1.3	0	0	0	0	0	0.9	0	0	0	0	0	0	0	0	0	0	0	0	0	0	0	0	0	0	2.2	2	0	0	0	0	0	0	0	1.5	0	0	0	0	0	94.3	0
4ManCon	Manza	control	0	10.6	0	0	3.2	0	0.7	1.5	0	4.1	0	0	0	0	1	0	0	0	1.5	0.6	2.2	0	1.1	0	0	0.4	26.9	2	0	3.4	0	0	0	0	20.7	0	0	0	0	0	0	44.7	2.3
4ManOut	Manza	outplanted	0	2.6	3	0	5	0	5.8	0	0	0	0	0	0	0	2.4	0	0	0	1.2	1.4	6	0	0	0	0	0.6	28	1.6	0	0	0	0	0	0	12.8	0	5	0	0	0	40.4	11.6	0.6
5MaeCon1	Mae1	control	0	3.4	2.9	0	0	0	1.5	0	0	0	0	0	0	0	0	0	0	0	0	0	0.2	0	0	0	0	0	8	0	0	5.4	56.5	0	0	8.8	4	1.2	1	0	0	0	12.6	2.5	0
5MaeCon2	Mae2	control	0	7.5	0.9	0.6	2.6	0	0	0.6	0	0	0	0	0	0	0	0	0	0	0	0.4	0	0	0	0	0	0	12.6	2.4	0	0.4	0	0	0	11	0	0	0	0	0	0	3.9	69.7	0
5MaeOut1	Mae1	outplanted	0	1.8	0	0	0	0	0	0	0	0	0	0	0	0	0	0	0	0	0	0	0.4	0	0	0	0	0	2.2	0.2	0	2.1	0	0	0	0	1.3	1.5	0	0	0.2	0.4	91.5	0.6	0
5MaeOut2	Mae2	outplanted	0	1.9	0.4	0	0	0	0.7	0.5	0	0	0	0	0	0	0.4	0	0	0	0	0	0.4	0	0	0	0	0	4.3	1.6	0	0	0	0	0	0	0	0.5	0	0	0	0	0	93.6	0
5ManCon	Manza	control	0	32.7	0	0	1	0	0.7	0	0	0.5	0	0	0	0	1.1	0	0	0	0	0.7	12.6	0	0	0	0	0	49.3	2.9	0	0	1.8	0	0	26.6	0	0	0	0	0	0.4	0	18	1
5ManOut	Manza	outplanted	0	2.2113	0	0	1.2285	0	0.36855	0	0	0	0	0.614251	0	0	0.36855	0	0	0	0	2.457	0.614251	0	0.982801	0	0	1.2285	10.0737	3.1941	0	0	0	0	0	0	70.7617	9.82801	2.457	0	0	0	3.6855	0	0
6MaeCon1	Mae1	control	0	11.2	0	0	0	0	0	0	0	0	0	0	0	0	0.2	0	0	0	0	0	0.6	0	0	0	0	0	12	0	0	0	62	0	0	5.8	0	1.5	0	0	0	0	18.7	0	0
6MaeCon2	Mae2	control	0	2.6	0	0	0.3	0	0.1	0	0	0.7	0	0	0	0	0	0	0	0	0	0	0.2	0	0	0	0	0	3.9	2.3	0	0	0	0	0	25.4	0	0	0	0	0.2	0	0	68.2	0
6MaeOut1	Mae1	outplanted	0	5.16129	0	0	0	0	0	0	0	0	0	0	0	0	0	0	0	0	0	0	2.41935	0	0	0	0	0	7.58065	0.483871	0	0	15	0	0	0	0	0	0	0	0.16129	0	74.6774	2.09677	0
6MaeOut2	Mae2	outplanted	0	1.6	0	0	0	0	0	0	0	0.3	0	1	0	0	0	0	0	0	0	0	0	0	0	0	0	0	2.9	2.8	0	0	0	0	0	0	0	0	0	0	0.4	0	10.2	83.7	0
6ManCon	Manza	control	0	27.6	0	0	1.1	0	0	0	0	0	0	0	0	0	0	0	0	0	0.7	0.2	0	0	0	0	0	0	29.6	0.7	0	2.5	0	0	0	3.3	46.4	0	0	0	0	0	0	17.5	0
6ManOut	Manza	outplanted	0.431499	5.71737	0	0	0	0	0	1.40237	0	0.539374	0	4.63862	0	1.726	0.539374	0	0	0	0.647249	0	5.82524	0	0	0	0	0.862999	22.3301	1.94175	0.755124	0	0	0	0	7.44337	25.5663	0	14.0237	0	0	0	16.5049	11.4347	0
