# Supplementary material for: Coral cover and rubble cryptofauna abundance and diversity at outplanted reefs in Okinawa, Japan
Source: PeerJ. 2020 Sep 22;8:e9185. doi: 10.7717/peerj.9185 (PMC7518162; doi:10.7717/peerj.9185)
Supplement: Supplemental Information 3 [file peerj-08-9185-s003.zip › Raw Data/demersal benthos winter2017.xlsx]

## Sheet: Raw data
Order	Label	Taxonomy	Date	Season	Site Name	Treatment	Bucket N	Preservative	Phylum
1	ON1	Mollusc	2017-09-19	Winter	Maeganeku outplanted 1	Outplanted	1	Ethanol	Mollusca
2	ON2	Hermit	2017-09-19	Winter	Maeganeku outplanted 1	Outplanted	1	Ethanol	Arthropoda
3	ON3	Crab	2017-09-19	Winter	Maeganeku outplanted 1	Outplanted	1	Ethanol	Arthropoda
4	ON4	Crab	2017-09-19	Winter	Maeganeku outplanted 1	Outplanted	1	Ethanol	Arthropoda
5	ON5	Poly	2017-09-19	Winter	Maeganeku outplanted 1	Outplanted	1	Ethanol	Annelida
6	ON6	Crab	2017-09-19	Winter	Maeganeku outplanted 1	Outplanted	1	Ethanol	Arthropoda
7	ON7	Ofiura	2017-09-19	Winter	Maeganeku outplanted 1	Outplanted	1	Ethanol	Echinodermata
8	ON8	Poly	2017-09-19	Winter	Maeganeku outplanted 1	Outplanted	1	Ethanol	Annelida
9	ON9	Crab	2017-09-19	Winter	Maeganeku outplanted 1	Outplanted	1	Ethanol	Arthropoda
10	ON10	Ofiura	2017-09-19	Winter	Maeganeku outplanted 1	Outplanted	1	Ethanol	Echinodermata
11	ON11	Crab	2017-09-19	Winter	Maeganeku outplanted 1	Outplanted	1	Ethanol	Arthropoda
12	ON12	Hermit Mollusc?	2017-09-19	Winter	Maeganeku outplanted 1	Outplanted	1	Ethanol	Unknown
13	ON13	Gastropod	2017-09-19	Winter	Maeganeku outplanted 1	Outplanted	1	Ethanol	Mollusca
14	ON14	Nematod?	2017-09-19	Winter	Maeganeku outplanted 1	Outplanted	1	Ethanol	Unknown
15	ON15	Crustacea	2017-09-19	Winter	Maeganeku outplanted 1	Outplanted	1	Ethanol	Arthropoda
16	ON16	Nematod?	2017-09-19	Winter	Maeganeku outplanted 1	Outplanted	1	Ethanol	Unknown
17	ON17	Gastropod	2017-09-19	Winter	Maeganeku outplanted 1	Outplanted	1	Ethanol	Mollusca
18	ON18	Ofiura	2017-09-19	Winter	Maeganeku outplanted 1	Outplanted	1	Ethanol	Echinodermata
19	ON19	Poly	2017-09-19	Winter	Maeganeku outplanted 1	Outplanted	1	Ethanol	Annelida
20	ON20	Poly	2017-09-19	Winter	Maeganeku outplanted 1	Outplanted	1	Ethanol	Annelida
21	ON21	Poly	2017-09-19	Winter	Maeganeku outplanted 1	Outplanted	1	Ethanol	Annelida
22	ON22	Hermit	2017-09-19	Winter	Maeganeku outplanted 1	Outplanted	1	Ethanol	Arthropoda
23	ON23	Shrimp	2017-09-19	Winter	Maeganeku outplanted 1	Outplanted	1	Ethanol	Arthropoda
24	ON24	Hermit	2017-09-19	Winter	Maeganeku outplanted 1	Outplanted	1	Ethanol	Arthropoda
25	ON25	Shrimp	2017-09-19	Winter	Maeganeku outplanted 1	Outplanted	1	Ethanol	Arthropoda
26	ON26	Amphipod	2017-09-19	Winter	Maeganeku outplanted 1	Outplanted	1	Ethanol	Arthropoda
27	ON27	Crab	2017-09-19	Winter	Maeganeku outplanted 1	Outplanted	1	Ethanol	Arthropoda
28	ON28	Shrimp	2017-09-19	Winter	Maeganeku outplanted 1	Outplanted	1	Ethanol	Arthropoda
29	ON29	Crab	2017-09-19	Winter	Maeganeku outplanted 1	Outplanted	1	Ethanol	Arthropoda
30	ON30	Crab	2017-09-19	Winter	Maeganeku outplanted 1	Outplanted	1	Ethanol	Arthropoda
31	ON31	Poly	2017-09-19	Winter	Maeganeku outplanted 1	Outplanted	1	Ethanol	Annelida
32	ON32	Shrimp	2017-09-19	Winter	Maeganeku outplanted 1	Outplanted	1	Ethanol	Arthropoda
33	ON33	Shrimp	2017-09-19	Winter	Maeganeku outplanted 1	Outplanted	1	Ethanol	Arthropoda
34	ON34	Gastropod	2017-09-19	Winter	Maeganeku outplanted 1	Outplanted	1	Ethanol	Mollusca
35	ON35	Gastropod	2017-09-19	Winter	Maeganeku outplanted 1	Outplanted	1	Ethanol	Mollusca
36	ON36	Gastropod	2017-09-19	Winter	Maeganeku outplanted 1	Outplanted	1	Ethanol	Mollusca
37	ON37	Bivalve	2017-09-19	Winter	Maeganeku outplanted 1	Outplanted	1	Ethanol	Mollusca
38	ON38	Shrimp	2017-09-19	Winter	Maeganeku outplanted 1	Outplanted	1	Ethanol	Arthropoda
39	ON39	Poly	2017-09-19	Winter	Maeganeku outplanted 1	Outplanted	1	Ethanol	Annelida
40	ON40	Poly	2017-09-19	Winter	Maeganeku outplanted 1	Outplanted	1	Ethanol	Annelida
41	ON41	Bivalve	2017-09-19	Winter	Maeganeku outplanted 1	Outplanted	1	Ethanol	Mollusca
42	ON42	Gastropod	2017-09-19	Winter	Maeganeku outplanted 1	Outplanted	1	Ethanol	Mollusca
43	ON43	Poly	2017-09-19	Winter	Maeganeku outplanted 1	Outplanted	1	Ethanol	Annelida
44	ON44	Poly	2017-09-19	Winter	Maeganeku outplanted 1	Outplanted	1	Ethanol	Annelida
45	ON45	Crustacea	2017-09-19	Winter	Maeganeku outplanted 1	Outplanted	1	Ethanol	Arthropoda
46	ON46	Gastropod	2017-09-19	Winter	Maeganeku outplanted 1	Outplanted	1	Ethanol	Mollusca
47	ON47	Gastropod	2017-09-19	Winter	Maeganeku outplanted 1	Outplanted	1	Ethanol	Mollusca
48	ON48	Crab	2017-09-19	Winter	Maeganeku outplanted 1	Outplanted	1	Ethanol	Arthropoda
49	ON49	Bivalve	2017-09-19	Winter	Maeganeku outplanted 1	Outplanted	1	Ethanol	Mollusca
50	ON50	Gastropod?	2017-09-19	Winter	Maeganeku outplanted 1	Outplanted	1	Ethanol	Unknown
51	ON51	Gastropod	2017-09-19	Winter	Maeganeku outplanted 1	Outplanted	1	Ethanol	Mollusca
52	ON52	Gastropod	2017-09-19	Winter	Maeganeku outplanted 1	Outplanted	1	Ethanol	Mollusca
53	ON53	Crab	2017-09-19	Winter	Maeganeku outplanted 1	Outplanted	1	Ethanol	Arthropoda
54	ON54	Gastropod	2017-09-19	Winter	Maeganeku outplanted 1	Outplanted	1	Ethanol	Mollusca
55	ON55	Shrimp	2017-09-19	Winter	Maeganeku outplanted 1	Outplanted	1	Ethanol	Arthropoda
56	ON56	Gastropod	2017-09-19	Winter	Maeganeku outplanted 1	Outplanted	1	Ethanol	Mollusca
57	ON57	Gastropod	2017-09-19	Winter	Maeganeku outplanted 1	Outplanted	1	Ethanol	Mollusca
58	ON58	Poly	2017-09-19	Winter	Maeganeku outplanted 1	Outplanted	1	Ethanol	Annelida
59	ON59	Shrimp	2017-09-19	Winter	Maeganeku outplanted 1	Outplanted	1	Ethanol	Arthropoda
60	ON60	Gastropod?	2017-09-19	Winter	Maeganeku outplanted 1	Outplanted	1	Ethanol	Unknown
61	ON61	Gastropod	2017-09-19	Winter	Maeganeku outplanted 1	Outplanted	1	Ethanol	Mollusca
62	ON62	Gastropod	2017-09-19	Winter	Maeganeku outplanted 1	Outplanted	1	Ethanol	Mollusca
63	ON63	Gastropod	2017-09-19	Winter	Maeganeku outplanted 1	Outplanted	1	Ethanol	Mollusca
64	ON64	Crab	2017-09-19	Winter	Maeganeku outplanted 1	Outplanted	1	Ethanol	Arthropoda
65	ON65	Gastropod	2017-09-19	Winter	Maeganeku outplanted 1	Outplanted	1	Ethanol	Mollusca
66	ON66	Hermit	2017-09-19	Winter	Maeganeku outplanted 1	Outplanted	1	Ethanol	Arthropoda
67	ON67	Gastropod	2017-09-19	Winter	Maeganeku outplanted 1	Outplanted	1	Ethanol	Mollusca
68	ON68	Gastropod	2017-09-19	Winter	Maeganeku outplanted 1	Outplanted	1	Ethanol	Mollusca
69	ON69	Starfish	2017-09-19	Winter	Maeganeku outplanted 1	Outplanted	1	Ethanol	Echinodermata
70	ON70	Gastropod	2017-09-19	Winter	Maeganeku outplanted 1	Outplanted	1	Ethanol	Mollusca
71	ON71	Gastropod	2017-09-19	Winter	Maeganeku outplanted 1	Outplanted	1	Ethanol	Mollusca
72	ON72	Gastropod	2017-09-19	Winter	Maeganeku outplanted 1	Outplanted	1	Ethanol	Mollusca
73	ON73	Crab	2017-09-19	Winter	Maeganeku outplanted 1	Outplanted	1	Ethanol	Arthropoda
74	ON74	Sea Snail	2017-09-19	Winter	Maeganeku outplanted 1	Outplanted	1	Ethanol	Mollusca
75	ON75	Gastropod	2017-09-19	Winter	Maeganeku outplanted 1	Outplanted	1	Ethanol	Mollusca
76	ON76	Gastropod	2017-09-19	Winter	Maeganeku outplanted 1	Outplanted	1	Ethanol	Mollusca
77	ON77	Gastropod	2017-09-19	Winter	Maeganeku outplanted 1	Outplanted	1	Ethanol	Mollusca
78	ON78	Poly	2017-09-19	Winter	Maeganeku outplanted 1	Outplanted	1	Ethanol	Annelida
79	ON79	Sea urchin	2017-09-19	Winter	Maeganeku outplanted 1	Outplanted	2	Ethanol	Echinodermata
80	ON80	Hermit	2017-09-19	Winter	Maeganeku outplanted 1	Outplanted	2	Ethanol	Arthropoda
81	ON81	Crab	2017-09-19	Winter	Maeganeku outplanted 1	Outplanted	2	Ethanol	Arthropoda
82	ON82	Gastropod?	2017-09-19	Winter	Maeganeku outplanted 1	Outplanted	2	Ethanol	Unknown
83	ON83	Gastropod	2017-09-19	Winter	Maeganeku outplanted 1	Outplanted	2	Ethanol	Mollusca
84	ON84	Crab	2017-09-19	Winter	Maeganeku outplanted 1	Outplanted	2	Ethanol	Arthropoda
85	ON85	Gastropod	2017-09-19	Winter	Maeganeku outplanted 1	Outplanted	2	Ethanol	Mollusca
86	ON86	Crab	2017-09-19	Winter	Maeganeku outplanted 1	Outplanted	2	Ethanol	Arthropoda
87	ON87	Gastropod	2017-09-19	Winter	Maeganeku outplanted 1	Outplanted	2	Ethanol	Mollusca
88	ON88	Crab	2017-09-19	Winter	Maeganeku outplanted 1	Outplanted	2	Ethanol	Arthropoda
89	ON89	Crab	2017-09-19	Winter	Maeganeku outplanted 1	Outplanted	2	Ethanol	Arthropoda
90	ON90	Gastropod	2017-09-19	Winter	Maeganeku outplanted 1	Outplanted	2	Ethanol	Mollusca
91	ON91	Nemertin	2017-09-19	Winter	Maeganeku outplanted 1	Outplanted	2	Ethanol	Nemertea
92	ON92	Gastropod	2017-09-19	Winter	Maeganeku outplanted 1	Outplanted	2	Ethanol	Mollusca
93	ON93	Gastropod	2017-09-19	Winter	Maeganeku outplanted 1	Outplanted	2	Ethanol	Mollusca
94	ON94	Crab	2017-09-19	Winter	Maeganeku outplanted 1	Outplanted	2	Ethanol	Arthropoda
95	ON95	Crab	2017-09-19	Winter	Maeganeku outplanted 1	Outplanted	2	Ethanol	Arthropoda
96	ON96	Gastropod	2017-09-19	Winter	Maeganeku outplanted 1	Outplanted	2	Ethanol	Mollusca
97	ON97	Crab	2017-09-19	Winter	Maeganeku outplanted 1	Outplanted	2	Ethanol	Arthropoda
98	ON98	Gastropod	2017-09-19	Winter	Maeganeku outplanted 1	Outplanted	2	Ethanol	Mollusca
99	ON99	Gastropod	2017-09-19	Winter	Maeganeku outplanted 1	Outplanted	2	Ethanol	Mollusca
100	ON100	Gastropod	2017-09-19	Winter	Maeganeku outplanted 1	Outplanted	2	Ethanol	Mollusca
101	ON101	Gastropod	2017-09-19	Winter	Maeganeku outplanted 1	Outplanted	2	Ethanol	Mollusca
102	ON102	Gastropod	2017-09-19	Winter	Maeganeku outplanted 1	Outplanted	2	Ethanol	Mollusca
103	ON103	Gastropod	2017-09-19	Winter	Maeganeku outplanted 1	Outplanted	2	Ethanol	Mollusca
104	ON104	Crab	2017-09-19	Winter	Maeganeku outplanted 1	Outplanted	2	Ethanol	Arthropoda
105	ON105	Nudi	2017-09-19	Winter	Maeganeku outplanted 1	Outplanted	2	Ethanol	Mollusca
106	ON106	Crab	2017-09-19	Winter	Maeganeku outplanted 1	Outplanted	2	Ethanol	Arthropoda
107	ON107	Hermit	2017-09-19	Winter	Maeganeku outplanted 1	Outplanted	2	Ethanol	Arthropoda
108	ON108	Shrimp	2017-09-19	Winter	Maeganeku outplanted 1	Outplanted	2	Ethanol	Arthropoda
109	ON109	Crab	2017-09-19	Winter	Maeganeku outplanted 1	Outplanted	2	Ethanol	Arthropoda
110	ON110	Gastropod	2017-09-19	Winter	Maeganeku outplanted 1	Outplanted	2	Ethanol	Mollusca
111	ON111	Ofiura	2017-09-19	Winter	Maeganeku outplanted 1	Outplanted	2	Ethanol	Echinodermata
112	ON112	Mantis Shrimp	2017-09-19	Winter	Maeganeku outplanted 1	Outplanted	2	Ethanol	Arthropoda
113	ON113	Gastropod	2017-09-19	Winter	Maeganeku outplanted 1	Outplanted	2	Ethanol	Mollusca
114	ON114	Crab	2017-09-19	Winter	Maeganeku outplanted 1	Outplanted	2	Ethanol	Arthropoda
115	ON115	Shrimp	2017-09-19	Winter	Maeganeku outplanted 1	Outplanted	2	Ethanol	Arthropoda
116	ON116	Crab	2017-09-19	Winter	Maeganeku outplanted 1	Outplanted	2	Ethanol	Arthropoda
117	ON117	Crab	2017-09-19	Winter	Maeganeku outplanted 1	Outplanted	2	Ethanol	Arthropoda
118	ON118	Crab	2017-09-19	Winter	Maeganeku outplanted 1	Outplanted	2	Ethanol	Arthropoda
119	ON119	Poly	2017-09-19	Winter	Maeganeku outplanted 1	Outplanted	2	Ethanol	Annelida
120	ON120	Crab	2017-09-19	Winter	Maeganeku outplanted 1	Outplanted	2	Ethanol	Arthropoda
121	ON121	Crab	2017-09-19	Winter	Maeganeku outplanted 1	Outplanted	2	Ethanol	Arthropoda
122	ON122	Gastropod	2017-09-19	Winter	Maeganeku outplanted 1	Outplanted	2	Ethanol	Mollusca
123	ON123	Hermit?	2017-09-19	Winter	Maeganeku outplanted 1	Outplanted	2	Ethanol	Unknown
124	ON124	Gastropod	2017-09-19	Winter	Maeganeku outplanted 1	Outplanted	2	Ethanol	Mollusca
125	ON125	Gastropod	2017-09-19	Winter	Maeganeku outplanted 1	Outplanted	2	Ethanol	Mollusca
126	ON126	Crab	2017-09-19	Winter	Maeganeku outplanted 1	Outplanted	2	Ethanol	Arthropoda
127	ON127	Crab	2017-09-19	Winter	Maeganeku outplanted 1	Outplanted	2	Ethanol	Arthropoda
128	ON128	Crab	2017-09-19	Winter	Maeganeku outplanted 1	Outplanted	2	Ethanol	Arthropoda
129	ON129	Crab	2017-09-19	Winter	Maeganeku outplanted 1	Outplanted	2	Ethanol	Arthropoda
130	ON130	Crab	2017-09-19	Winter	Maeganeku outplanted 1	Outplanted	2	Ethanol	Arthropoda
131	ON131	Crab	2017-09-19	Winter	Maeganeku outplanted 1	Outplanted	2	Ethanol	Arthropoda
132	ON132	Crab	2017-09-19	Winter	Maeganeku outplanted 1	Outplanted	2	Ethanol	Arthropoda
133	ON133	Crab	2017-09-19	Winter	Maeganeku outplanted 1	Outplanted	2	Ethanol	Arthropoda
134	ON134	Isopod	2017-09-19	Winter	Maeganeku outplanted 1	Outplanted	2	Ethanol	Arthropoda
135	ON135	Shrimp	2017-09-19	Winter	Maeganeku outplanted 1	Outplanted	2	Ethanol	Arthropoda
136	ON136	Crab	2017-09-19	Winter	Maeganeku outplanted 1	Outplanted	2	Ethanol	Arthropoda
137	ON137	Shrimp	2017-09-19	Winter	Maeganeku outplanted 1	Outplanted	2	Ethanol	Arthropoda
138	ON138	Crab	2017-09-19	Winter	Maeganeku outplanted 1	Outplanted	2	Ethanol	Arthropoda
139	ON139	Crab	2017-09-19	Winter	Maeganeku outplanted 1	Outplanted	2	Ethanol	Arthropoda
140	ON140	Starfish	2017-09-19	Winter	Maeganeku outplanted 1	Outplanted	2	Ethanol	Echinodermata
141	ON141	Sea Urchin	2017-09-19	Winter	Maeganeku outplanted 1	Outplanted	2	Ethanol	Echinodermata
142	ON142	Crab	2017-09-19	Winter	Maeganeku outplanted 1	Outplanted	3	Ethanol	Arthropoda
143	ON143	Crab	2017-09-19	Winter	Maeganeku outplanted 1	Outplanted	3	Ethanol	Arthropoda
144	ON144	Crab	2017-09-19	Winter	Maeganeku outplanted 1	Outplanted	3	Ethanol	Arthropoda
145	ON145	Gastropod	2017-09-19	Winter	Maeganeku outplanted 1	Outplanted	3	Ethanol	Mollusca
146	ON146	Gastropod? Hermit?	2017-09-19	Winter	Maeganeku outplanted 1	Outplanted	3	Ethanol	Unknown
147	ON147	Crab	2017-09-19	Winter	Maeganeku outplanted 1	Outplanted	3	Ethanol	Arthropoda
148	ON148	Crab	2017-09-19	Winter	Maeganeku outplanted 1	Outplanted	3	Ethanol	Arthropoda
149	ON149	Amphipod	2017-09-19	Winter	Maeganeku outplanted 1	Outplanted	3	Ethanol	Arthropoda
150	ON150	Shrimp	2017-09-19	Winter	Maeganeku outplanted 1	Outplanted	3	Ethanol	Arthropoda
151	ON151	Hermit?	2017-09-19	Winter	Maeganeku outplanted 1	Outplanted	3	Ethanol	Unknown
152	ON152	Shrimp	2017-09-19	Winter	Maeganeku outplanted 1	Outplanted	3	Ethanol	Arthropoda
153	ON153	Poly	2017-09-19	Winter	Maeganeku outplanted 1	Outplanted	3	Ethanol	Annelida
154	ON154	Crab	2017-09-19	Winter	Maeganeku outplanted 1	Outplanted	3	Ethanol	Arthropoda
155	ON155	Poly	2017-09-19	Winter	Maeganeku outplanted 1	Outplanted	3	Ethanol	Annelida
156	ON156	Crab	2017-09-19	Winter	Maeganeku outplanted 1	Outplanted	3	Ethanol	Arthropoda
157	ON157	Crab	2017-09-19	Winter	Maeganeku outplanted 1	Outplanted	3	Ethanol	Arthropoda
158	ON158	?	2017-09-19	Winter	Maeganeku outplanted 1	Outplanted	3	Ethanol	Unknown
159	ON159	Poly	2017-09-19	Winter	Maeganeku outplanted 1	Outplanted	3	Ethanol	Annelida
160	ON160	Crab	2017-09-19	Winter	Maeganeku outplanted 1	Outplanted	3	Ethanol	Arthropoda
161	ON161	Poly	2017-09-19	Winter	Maeganeku outplanted 1	Outplanted	3	Ethanol	Annelida
162	ON162	Crab	2017-09-19	Winter	Maeganeku outplanted 1	Outplanted	3	Ethanol	Arthropoda
163	ON163	Poly	2017-09-19	Winter	Maeganeku outplanted 1	Outplanted	3	Ethanol	Annelida
164	ON164	Crab	2017-09-19	Winter	Maeganeku outplanted 1	Outplanted	3	Ethanol	Arthropoda
165	ON165	Crab	2017-09-19	Winter	Maeganeku outplanted 1	Outplanted	3	Ethanol	Arthropoda
166	ON166	Poly	2017-09-19	Winter	Maeganeku outplanted 1	Outplanted	3	Ethanol	Annelida
167	ON167	Hermit	2017-09-19	Winter	Maeganeku outplanted 1	Outplanted	3	Ethanol	Arthropoda
168	ON168	Hermit	2017-09-19	Winter	Maeganeku outplanted 1	Outplanted	3	Ethanol	Arthropoda
169	ON169	Crustacea	2017-09-19	Winter	Maeganeku outplanted 1	Outplanted	3	Ethanol	Arthropoda
170	ON170	Crab	2017-09-19	Winter	Maeganeku outplanted 1	Outplanted	3	Ethanol	Arthropoda
171	ON171	Crab	2017-09-19	Winter	Maeganeku outplanted 1	Outplanted	3	Ethanol	Arthropoda
172	ON172	Mantis Shrimp	2017-09-19	Winter	Maeganeku outplanted 1	Outplanted	3	Ethanol	Arthropoda
173	ON173	Crab	2017-09-19	Winter	Maeganeku outplanted 1	Outplanted	3	Ethanol	Arthropoda
174	ON174	Crab	2017-09-19	Winter	Maeganeku outplanted 1	Outplanted	3	Ethanol	Arthropoda
175	ON175	Crab	2017-09-19	Winter	Maeganeku outplanted 1	Outplanted	3	Ethanol	Arthropoda
176	ON176	Crab	2017-09-19	Winter	Maeganeku outplanted 1	Outplanted	3	Ethanol	Arthropoda
177	ON177	Isopod	2017-09-19	Winter	Maeganeku outplanted 1	Outplanted	3	Ethanol	Arthropoda
178	ON178	Gastropod	2017-09-19	Winter	Maeganeku outplanted 1	Outplanted	3	Ethanol	Mollusca
179	ON179	Flatworm	2017-09-19	Winter	Maeganeku outplanted 1	Outplanted	3	Ethanol	Platyhelminthes
180	ON180	Gastropod	2017-09-19	Winter	Maeganeku outplanted 1	Outplanted	3	Ethanol	Mollusca
181	ON181	Gastropod	2017-09-19	Winter	Maeganeku outplanted 1	Outplanted	3	Ethanol	Mollusca
182	ON182	Hermit	2017-09-19	Winter	Maeganeku outplanted 1	Outplanted	3	Ethanol	Arthropoda
183	ON183	Crab	2017-09-19	Winter	Maeganeku outplanted 1	Outplanted	3	Ethanol	Arthropoda
184	ON184	Crab	2017-09-19	Winter	Maeganeku outplanted 1	Outplanted	3	Ethanol	Arthropoda
185	ON185	Gastropod	2017-09-19	Winter	Maeganeku outplanted 1	Outplanted	3	Ethanol	Mollusca
186	ON186	Gastropod	2017-09-19	Winter	Maeganeku outplanted 1	Outplanted	3	Ethanol	Mollusca
187	ON187	Poly	2017-09-19	Winter	Maeganeku outplanted 1	Outplanted	3	Ethanol	Annelida
188	ON188	Nudi	2017-09-19	Winter	Maeganeku outplanted 1	Outplanted	3	Ethanol	Mollusca
189	ON189	Ofiura	2017-09-19	Winter	Maeganeku outplanted 1	Outplanted	3	Ethanol	Echinodermata
190	ON190	Crab	2017-09-19	Winter	Maeganeku outplanted 1	Outplanted	3	Ethanol	Arthropoda
191	ON191	Crab	2017-09-19	Winter	Maeganeku outplanted 1	Outplanted	3	Ethanol	Arthropoda
192	ON192	Bivalve?	2017-09-19	Winter	Maeganeku outplanted 1	Outplanted	3	Ethanol	Unknown
193	ON193	Shrimp	2017-09-19	Winter	Maeganeku outplanted 1	Outplanted	3	Ethanol	Arthropoda
194	ON194	Shrimp	2017-09-19	Winter	Maeganeku outplanted 1	Outplanted	3	Ethanol	Arthropoda
195	ON195	Sea Snail	2017-09-19	Winter	Maeganeku outplanted 1	Outplanted	3	Ethanol	Mollusca
196	ON196	Shrimp	2017-09-19	Winter	Maeganeku outplanted 1	Outplanted	3	Ethanol	Arthropoda
197	ON197	Poly	2017-09-19	Winter	Maeganeku outplanted 1	Outplanted	3	Ethanol	Annelida
198	ON198	Ofiura	2017-09-19	Winter	Maeganeku outplanted 1	Outplanted	3	Ethanol	Echinodermata
199	ON199	Crab	2017-09-19	Winter	Maeganeku outplanted 1	Outplanted	3	Ethanol	Arthropoda
200	ON200	Poly	2017-09-19	Winter	Maeganeku outplanted 1	Outplanted	3	Ethanol	Annelida
201	ON201	Poly	2017-09-19	Winter	Maeganeku outplanted 1	Outplanted	3	Ethanol	Annelida
202	ON202	Shrimp	2017-09-19	Winter	Maeganeku outplanted 1	Outplanted	3	Ethanol	Arthropoda
203	ON203	Poly	2017-09-19	Winter	Maeganeku outplanted 1	Outplanted	3	Ethanol	Annelida
204	ON204	Crab	2017-09-19	Winter	Maeganeku outplanted 1	Outplanted	3	Ethanol	Arthropoda
205	ON205	Gastropod	2017-09-19	Winter	Maeganeku outplanted 1	Outplanted	3	Ethanol	Mollusca
206	ON206	Gastropod	2017-09-19	Winter	Maeganeku outplanted 1	Outplanted	3	Ethanol	Mollusca
207	ON207	Hermit	2017-09-19	Winter	Maeganeku outplanted 1	Outplanted	3	Ethanol	Arthropoda
208
209	ON208	Crab	2017-10-10	Winter	Maeganeku Control 2	Control	1	Ethanol	Arthropoda
210	ON209	Gastropod	2017-10-10	Winter	Maeganeku Control 2	Control	1	Ethanol	Mollusca
211	ON210	Gastropod	2017-10-10	Winter	Maeganeku Control 2	Control	1	Ethanol	Mollusca
212	ON211	Gastropod	2017-10-10	Winter	Maeganeku Control 2	Control	1	Ethanol	Mollusca
213	ON212	Crab	2017-10-10	Winter	Maeganeku Control 2	Control	1	Ethanol	Arthropoda
214	ON213	Gastropod	2017-10-10	Winter	Maeganeku Control 2	Control	1	Ethanol	Mollusca
215	ON214	Gastropod	2017-10-10	Winter	Maeganeku Control 2	Control	1	Ethanol	Mollusca
216	ON215	Gastropod	2017-10-10	Winter	Maeganeku Control 2	Control	1	Ethanol	Mollusca
217	ON216	Gastropod	2017-10-10	Winter	Maeganeku Control 2	Control	1	Ethanol	Mollusca
218	ON217	Crab	2017-10-10	Winter	Maeganeku Control 2	Control	1	Ethanol	Arthropoda
219	ON218	Shrimp	2017-10-10	Winter	Maeganeku Control 2	Control	1	Ethanol	Arthropoda
220	ON219	Poly	2017-10-10	Winter	Maeganeku Control 2	Control	1	Ethanol	Annelida
221	ON220	Gastropod	2017-10-10	Winter	Maeganeku Control 2	Control	1	Ethanol	Mollusca
222	ON221	Bivalve	2017-10-10	Winter	Maeganeku Control 2	Control	1	Ethanol	Mollusca
223	ON222	Crustacea	2017-10-10	Winter	Maeganeku Control 2	Control	1	Ethanol	Arthropoda
224	ON223	Poly	2017-10-10	Winter	Maeganeku Control 2	Control	1	Ethanol	Annelida
225	ON224	Bivalve	2017-10-10	Winter	Maeganeku Control 2	Control	1	Ethanol	Mollusca
226	ON225	Poly	2017-10-10	Winter	Maeganeku Control 2	Control	1	Ethanol	Annelida
227	ON226	Bivalve	2017-10-10	Winter	Maeganeku Control 2	Control	1	Ethanol	Mollusca
228	ON227	Poly	2017-10-10	Winter	Maeganeku Control 2	Control	1	Ethanol	Annelida
229	ON228	Crab	2017-10-10	Winter	Maeganeku Control 2	Control	1	Ethanol	Arthropoda
230	ON229	Sea Urchin	2017-10-10	Winter	Maeganeku Control 2	Control	1	Ethanol	Echinodermata
231	ON230	Gastropod	2017-10-10	Winter	Maeganeku Control 2	Control	1	Ethanol	Mollusca
232	ON231	Gastropod	2017-10-10	Winter	Maeganeku Control 2	Control	1	Ethanol	Mollusca
233	ON232	Gastropod	2017-10-10	Winter	Maeganeku Control 2	Control	1	Ethanol	Mollusca
234	ON233	Ofiura	2017-10-10	Winter	Maeganeku Control 2	Control	1	Ethanol	Echinodermata
235	ON234	Gastropod	2017-10-10	Winter	Maeganeku Control 2	Control	1	Ethanol	Mollusca
236	ON235	Gastropod	2017-10-10	Winter	Maeganeku Control 2	Control	1	Ethanol	Mollusca
237	ON236	Gastropod	2017-10-10	Winter	Maeganeku Control 2	Control	1	Ethanol	Mollusca
238	ON237	Gastropod	2017-10-10	Winter	Maeganeku Control 2	Control	1	Ethanol	Mollusca
239	ON238	Gastropod	2017-10-10	Winter	Maeganeku Control 2	Control	1	Ethanol	Mollusca
240	ON239	Crab	2017-10-10	Winter	Maeganeku Control 2	Control	1	Ethanol	Arthropoda
241	ON240	Gastropod	2017-10-10	Winter	Maeganeku Control 2	Control	1	Ethanol	Mollusca
242	ON241	Gastropod	2017-10-10	Winter	Maeganeku Control 2	Control	1	Ethanol	Mollusca
243	ON242	Gastropod	2017-10-10	Winter	Maeganeku Control 2	Control	1	Ethanol	Mollusca
244	ON243	Gastropod	2017-10-10	Winter	Maeganeku Control 2	Control	1	Ethanol	Mollusca
245	ON244	Crab	2017-10-10	Winter	Maeganeku Control 2	Control	1	Ethanol	Arthropoda
246	ON245	Bivalve	2017-10-10	Winter	Maeganeku Control 2	Control	1	Ethanol	Mollusca
247	ON246	Gastropod	2017-10-10	Winter	Maeganeku Control 2	Control	1	Ethanol	Mollusca
248	ON247	Gastropod	2017-10-10	Winter	Maeganeku Control 2	Control	1	Ethanol	Mollusca
249	ON248	Gastropod	2017-10-10	Winter	Maeganeku Control 2	Control	1	Ethanol	Mollusca
250	ON249	Gastropod	2017-10-10	Winter	Maeganeku Control 2	Control	1	Ethanol	Mollusca
251	ON250	Gastropod	2017-10-10	Winter	Maeganeku Control 2	Control	1	Ethanol	Mollusca
252	ON251	Gastropod	2017-10-10	Winter	Maeganeku Control 2	Control	1	Ethanol	Mollusca
253	ON252	Gastropod	2017-10-10	Winter	Maeganeku Control 2	Control	1	Ethanol	Mollusca
254	ON253	Crab	2017-10-10	Winter	Maeganeku Control 2	Control	1	Ethanol	Arthropoda
255	ON254	Mantis Shrimp	2017-10-10	Winter	Maeganeku Control 2	Control	1	Ethanol	Arthropoda
256	ON255	Isopod	2017-10-10	Winter	Maeganeku Control 2	Control	1	Ethanol	Arthropoda
257	ON256	Gastropod	2017-10-10	Winter	Maeganeku Control 2	Control	1	Ethanol	Mollusca
258	ON257	Gastropod	2017-10-10	Winter	Maeganeku Control 2	Control	1	Ethanol	Mollusca
259	ON258	Gastropod	2017-10-10	Winter	Maeganeku Control 2	Control	1	Ethanol	Mollusca
260	ON259	Gastropod	2017-10-10	Winter	Maeganeku Control 2	Control	1	Ethanol	Mollusca
261	ON260	Gastropod	2017-10-10	Winter	Maeganeku Control 2	Control	1	Ethanol	Mollusca
262	ON261	Gastropod	2017-10-10	Winter	Maeganeku Control 2	Control	1	Ethanol	Mollusca
263	ON262	Gastropod	2017-10-10	Winter	Maeganeku Control 2	Control	1	Ethanol	Mollusca
264	ON263	Gastropod	2017-10-10	Winter	Maeganeku Control 2	Control	1	Ethanol	Mollusca
265	ON264	Gastropod	2017-10-10	Winter	Maeganeku Control 2	Control	1	Ethanol	Mollusca
266	ON265	Crab	2017-10-10	Winter	Maeganeku Control 2	Control	2	Ethanol	Arthropoda
267	ON266	Copepod?	2017-10-10	Winter	Maeganeku Control 2	Control	2	Ethanol	Unknown
268	ON267	Shrimp	2017-10-10	Winter	Maeganeku Control 2	Control	2	Ethanol	Arthropoda
269	ON268	Gastropod	2017-10-10	Winter	Maeganeku Control 2	Control	2	Ethanol	Mollusca
270	ON269	Crab	2017-10-10	Winter	Maeganeku Control 2	Control	2	Ethanol	Arthropoda
271	ON270	Copepod	2017-10-10	Winter	Maeganeku Control 2	Control	2	Ethanol	Arthropoda
272	ON271	Gastropod	2017-10-10	Winter	Maeganeku Control 2	Control	2	Ethanol	Mollusca
273	ON272	Gastropod	2017-10-10	Winter	Maeganeku Control 2	Control	2	Ethanol	Mollusca
274	ON273	Gastropod	2017-10-10	Winter	Maeganeku Control 2	Control	2	Ethanol	Mollusca
275	ON274	Hermit	2017-10-10	Winter	Maeganeku Control 2	Control	2	Ethanol	Arthropoda
276	ON275	Gastropod	2017-10-10	Winter	Maeganeku Control 2	Control	2	Ethanol	Mollusca
277	ON276	Gastropod	2017-10-10	Winter	Maeganeku Control 2	Control	2	Ethanol	Mollusca
278	ON277	Bivalve	2017-10-10	Winter	Maeganeku Control 2	Control	2	Ethanol	Mollusca
279	ON278	Gastropod	2017-10-10	Winter	Maeganeku Control 2	Control	2	Ethanol	Mollusca
280	ON279	Gastropod	2017-10-10	Winter	Maeganeku Control 2	Control	2	Ethanol	Mollusca
281	ON280	Gastropod	2017-10-10	Winter	Maeganeku Control 2	Control	2	Ethanol	Mollusca
282	ON281	Gastropod	2017-10-10	Winter	Maeganeku Control 2	Control	2	Ethanol	Mollusca
283	ON282	Gastropod	2017-10-10	Winter	Maeganeku Control 2	Control	2	Ethanol	Mollusca
284	ON283	Poly	2017-10-10	Winter	Maeganeku Control 2	Control	2	Ethanol	Annelida
285	ON284	Gastropod	2017-10-10	Winter	Maeganeku Control 2	Control	2	Ethanol	Mollusca
286	ON285	Gastropod	2017-10-10	Winter	Maeganeku Control 2	Control	2	Ethanol	Mollusca
287	ON286	Poly	2017-10-10	Winter	Maeganeku Control 2	Control	2	Ethanol	Annelida
288	ON287	Shrimp	2017-10-10	Winter	Maeganeku Control 2	Control	3	Ethanol	Arthropoda
289	ON288	Crab	2017-10-10	Winter	Maeganeku Control 2	Control	3	Ethanol	Arthropoda
290	ON289	Shrimp	2017-10-10	Winter	Maeganeku Control 2	Control	3	Ethanol	Arthropoda
291	ON290	Crab	2017-10-10	Winter	Maeganeku Control 2	Control	3	Ethanol	Arthropoda
292	ON291	Gastropod	2017-10-10	Winter	Maeganeku Control 2	Control	3	Ethanol	Mollusca
293	ON292	Crab	2017-10-10	Winter	Maeganeku Control 2	Control	3	Ethanol	Arthropoda
294	ON293	Gastropod	2017-10-10	Winter	Maeganeku Control 2	Control	3	Ethanol	Mollusca
295	ON294	Crab	2017-10-10	Winter	Maeganeku Control 2	Control	3	Ethanol	Arthropoda
296	ON295	Crab	2017-10-10	Winter	Maeganeku Control 2	Control	3	Ethanol	Arthropoda
297	ON296	Shrimp	2017-10-10	Winter	Maeganeku Control 2	Control	3	Ethanol	Arthropoda
298	ON297	Gastropod	2017-10-10	Winter	Maeganeku Control 2	Control	3	Ethanol	Mollusca
299	ON298	Gastropod	2017-10-10	Winter	Maeganeku Control 2	Control	3	Ethanol	Mollusca
300	ON299	Crab	2017-10-10	Winter	Maeganeku Control 2	Control	3	Ethanol	Arthropoda
301	ON300	Sea Slug?	2017-10-10	Winter	Maeganeku Control 2	Control	3	Ethanol	Unknown
302	ON301	Gastropod	2017-10-10	Winter	Maeganeku Control 2	Control	3	Ethanol	Mollusca
303	ON302	Crab	2017-10-10	Winter	Maeganeku Control 2	Control	3	Ethanol	Arthropoda
304	ON303	Crab	2017-10-10	Winter	Maeganeku Control 2	Control	3	Ethanol	Arthropoda
305	ON304	Gastropod	2017-10-10	Winter	Maeganeku Control 2	Control	3	Ethanol	Mollusca
306	ON305	Bivalve	2017-10-10	Winter	Maeganeku Control 2	Control	3	Ethanol	Mollusca
307	ON306	Worm?	2017-10-10	Winter	Maeganeku Control 2	Control	3	Ethanol	Unknown
308	ON307	Gastropod	2017-10-10	Winter	Maeganeku Control 2	Control	3	Ethanol	Mollusca
309	ON308	Shrimp	2017-10-10	Winter	Maeganeku Control 2	Control	3	Ethanol	Arthropoda
310	ON309	Gastropod	2017-10-10	Winter	Maeganeku Control 2	Control	3	Ethanol	Mollusca
311	ON310	Poly	2017-10-10	Winter	Maeganeku Control 2	Control	3	Ethanol	Annelida
312
313	ON311	Crab	2017-10-18	Winter	Maeganeku Control 1	Control	1	Ethanol	Arthropoda
314	ON312	Hermit	2017-10-18	Winter	Maeganeku Control 1	Control	1	Ethanol	Arthropoda
315	ON313	Crab	2017-10-18	Winter	Maeganeku Control 1	Control	1	Ethanol	Arthropoda
316	ON314	Gastropod	2017-10-18	Winter	Maeganeku Control 1	Control	1	Ethanol	Mollusca
317	ON315	Gastropod	2017-10-18	Winter	Maeganeku Control 1	Control	1	Ethanol	Mollusca
318	ON316	Gastropod	2017-10-18	Winter	Maeganeku Control 1	Control	1	Ethanol	Mollusca
319	ON317	Gastropod	2017-10-18	Winter	Maeganeku Control 1	Control	1	Ethanol	Mollusca
320	ON318	Gastropod	2017-10-18	Winter	Maeganeku Control 1	Control	1	Ethanol	Mollusca
321	ON319	Crab	2017-10-18	Winter	Maeganeku Control 1	Control	1	Ethanol	Arthropoda
322	ON320	Gastropod	2017-10-18	Winter	Maeganeku Control 1	Control	1	Ethanol	Mollusca
323	ON321	Crab	2017-10-18	Winter	Maeganeku Control 1	Control	1	Ethanol	Arthropoda
324	ON322	Crab	2017-10-18	Winter	Maeganeku Control 1	Control	1	Ethanol	Arthropoda
325	ON323	Poly	2017-10-18	Winter	Maeganeku Control 1	Control	1	Ethanol	Annelida
326	ON324	Crab	2017-10-18	Winter	Maeganeku Control 1	Control	1	Ethanol	Arthropoda
327	ON325	Crab	2017-10-18	Winter	Maeganeku Control 1	Control	1	Ethanol	Arthropoda
328	ON326	Crab	2017-10-18	Winter	Maeganeku Control 1	Control	1	Ethanol	Arthropoda
329	ON327	Crab	2017-10-18	Winter	Maeganeku Control 1	Control	1	Ethanol	Arthropoda
330	ON328	Gastropod	2017-10-18	Winter	Maeganeku Control 1	Control	1	Ethanol	Mollusca
331	ON329	Crab	2017-10-18	Winter	Maeganeku Control 1	Control	1	Ethanol	Arthropoda
332	ON330	Amphipod?	2017-10-18	Winter	Maeganeku Control 1	Control	1	Ethanol	Unknown
333	ON331	Shrimp	2017-10-18	Winter	Maeganeku Control 1	Control	1	Ethanol	Arthropoda
334	ON332	Amphipod?	2017-10-18	Winter	Maeganeku Control 1	Control	1	Ethanol	Unknown
335	ON333	Isopod	2017-10-18	Winter	Maeganeku Control 1	Control	1	Ethanol	Arthropoda
336	ON334	Crab	2017-10-18	Winter	Maeganeku Control 1	Control	1	Ethanol	Arthropoda
337	ON335	Gastropod	2017-10-18	Winter	Maeganeku Control 1	Control	1	Ethanol	Mollusca
338	ON336	Crab	2017-10-18	Winter	Maeganeku Control 1	Control	1	Ethanol	Arthropoda
339	ON337	Crab	2017-10-18	Winter	Maeganeku Control 1	Control	1	Ethanol	Arthropoda
340	ON338	Gastropod	2017-10-18	Winter	Maeganeku Control 1	Control	1	Ethanol	Mollusca
341	ON339	Crab	2017-10-18	Winter	Maeganeku Control 1	Control	1	Ethanol	Arthropoda
342	ON340	Crab	2017-10-18	Winter	Maeganeku Control 1	Control	1	Ethanol	Arthropoda
343	ON341	Crab	2017-10-18	Winter	Maeganeku Control 1	Control	1	Ethanol	Arthropoda
344	ON342	Crab	2017-10-18	Winter	Maeganeku Control 1	Control	1	Ethanol	Arthropoda
345	ON343	Sea cucumber?	2017-10-18	Winter	Maeganeku Control 1	Control	1	Ethanol	Unknown
346	ON344	Gastropod	2017-10-18	Winter	Maeganeku Control 1	Control	1	Ethanol	Mollusca
347	ON345	Bivalve	2017-10-18	Winter	Maeganeku Control 1	Control	1	Ethanol	Mollusca
348	ON346	Ofiura	2017-10-18	Winter	Maeganeku Control 1	Control	1	Ethanol	Echinodermata
349	ON347	Gastropod	2017-10-18	Winter	Maeganeku Control 1	Control	1	Ethanol	Mollusca
350	ON348	Gastropod	2017-10-18	Winter	Maeganeku Control 1	Control	1	Ethanol	Mollusca
351	ON349	Gastropod	2017-10-18	Winter	Maeganeku Control 1	Control	1	Ethanol	Mollusca
352	ON350	Worm	2017-10-18	Winter	Maeganeku Control 1	Control	1	Ethanol	Unknown
353	ON351	Shrimp	2017-10-18	Winter	Maeganeku Control 1	Control	1	Ethanol	Arthropoda
354	ON352	Isopod	2017-10-18	Winter	Maeganeku Control 1	Control	1	Ethanol	Arthropoda
355	ON353	Crab	2017-10-18	Winter	Maeganeku Control 1	Control	1	Ethanol	Arthropoda
356	ON354	Crab	2017-10-18	Winter	Maeganeku Control 1	Control	1	Ethanol	Arthropoda
357	ON355	Gastropod	2017-10-18	Winter	Maeganeku Control 1	Control	1	Ethanol	Mollusca
358	ON356	Worm	2017-10-18	Winter	Maeganeku Control 1	Control	1	Ethanol	Unknown
359	ON357	Gastropod	2017-10-18	Winter	Maeganeku Control 1	Control	1	Ethanol	Mollusca
360	ON358	Gastropod	2017-10-18	Winter	Maeganeku Control 1	Control	1	Ethanol	Mollusca
361	ON359	Gastropod	2017-10-18	Winter	Maeganeku Control 1	Control	1	Ethanol	Mollusca
362	ON360	Worm	2017-10-18	Winter	Maeganeku Control 1	Control	1	Ethanol	Unknown
363	ON361	Crab	2017-10-18	Winter	Maeganeku Control 1	Control	1	Ethanol	Arthropoda
364	ON362	Gastropod	2017-10-18	Winter	Maeganeku Control 1	Control	1	Ethanol	Mollusca
365	ON363	Gastropod	2017-10-18	Winter	Maeganeku Control 1	Control	1	Ethanol	Mollusca
366	ON364	Bivalve	2017-10-18	Winter	Maeganeku Control 1	Control	1	Ethanol	Mollusca
367	ON365	Gastropod	2017-10-18	Winter	Maeganeku Control 1	Control	1	Ethanol	Mollusca
368	ON366	Amphipod?	2017-10-18	Winter	Maeganeku Control 1	Control	1	Ethanol	Unknown
369	ON367	Worm	2017-10-18	Winter	Maeganeku Control 1	Control	1	Ethanol	Unknown
370	ON368	Gastropod	2017-10-18	Winter	Maeganeku Control 1	Control	1	Ethanol	Mollusca
371	ON369	Worm	2017-10-18	Winter	Maeganeku Control 1	Control	1	Ethanol	Unknown
372	ON370	Crab	2017-10-18	Winter	Maeganeku Control 1	Control	1	Ethanol	Arthropoda
373	ON371	Hermit	2017-10-18	Winter	Maeganeku Control 1	Control	1	Ethanol	Arthropoda
374	ON372	Crab	2017-10-18	Winter	Maeganeku Control 1	Control	1	Ethanol	Arthropoda
375	ON373	Hermit	2017-10-18	Winter	Maeganeku Control 1	Control	1	Ethanol	Arthropoda
376	ON374	Gastropod	2017-10-18	Winter	Maeganeku Control 1	Control	1	Ethanol	Mollusca
377	ON375	Sea Urchin	2017-10-18	Winter	Maeganeku Control 1	Control	1	Ethanol	Echinodermata
378	ON376	Crab	2017-10-18	Winter	Maeganeku Control 1	Control	1	Ethanol	Arthropoda
379	ON377	Crab	2017-10-18	Winter	Maeganeku Control 1	Control	1	Ethanol	Arthropoda
380	ON378	Worm	2017-10-18	Winter	Maeganeku Control 1	Control	1	Ethanol	Unknown
381	ON379	Crab	2017-10-18	Winter	Maeganeku Control 1	Control	1	Ethanol	Arthropoda
382	ON380	Crab	2017-10-18	Winter	Maeganeku Control 1	Control	1	Ethanol	Arthropoda
383	ON381	Worm	2017-10-18	Winter	Maeganeku Control 1	Control	1	Ethanol	Unknown
384	ON382	Isopod	2017-10-18	Winter	Maeganeku Control 1	Control	1	Ethanol	Arthropoda
385	ON383	Gastropod	2017-10-18	Winter	Maeganeku Control 1	Control	1	Ethanol	Mollusca
386	ON384	Worm	2017-10-18	Winter	Maeganeku Control 1	Control	1	Ethanol	Unknown
387	ON385	Crab	2017-10-18	Winter	Maeganeku Control 1	Control	1	Ethanol	Arthropoda
388	ON386	Crab	2017-10-18	Winter	Maeganeku Control 1	Control	1	Ethanol	Arthropoda
389	ON387	Crab	2017-10-18	Winter	Maeganeku Control 1	Control	1	Ethanol	Arthropoda
390	ON388	Fish	2017-10-18	Winter	Maeganeku Control 1	Control	2	Ethanol	Cordata
391	ON389	Crab	2017-10-18	Winter	Maeganeku Control 1	Control	2	Ethanol	Arthropoda
392	ON390	Sea Urchin	2017-10-18	Winter	Maeganeku Control 1	Control	2	Ethanol	Echinodermata
393	ON391	Gastropod	2017-10-18	Winter	Maeganeku Control 1	Control	2	Ethanol	Mollusca
394	ON392	Crab	2017-10-18	Winter	Maeganeku Control 1	Control	2	Ethanol	Arthropoda
395	ON393	Gastropod	2017-10-18	Winter	Maeganeku Control 1	Control	2	Ethanol	Mollusca
396	ON394	Worm	2017-10-18	Winter	Maeganeku Control 1	Control	2	Ethanol	Unknown
397	ON395	Crab	2017-10-18	Winter	Maeganeku Control 1	Control	2	Ethanol	Arthropoda
398	ON396	Crab	2017-10-18	Winter	Maeganeku Control 1	Control	2	Ethanol	Arthropoda
399	ON397	Gastropod	2017-10-18	Winter	Maeganeku Control 1	Control	2	Ethanol	Mollusca
400	ON398	Crab	2017-10-18	Winter	Maeganeku Control 1	Control	2	Ethanol	Arthropoda
401	ON399	Crab	2017-10-18	Winter	Maeganeku Control 1	Control	2	Ethanol	Arthropoda
402	ON400	Ofiura	2017-10-18	Winter	Maeganeku Control 1	Control	2	Ethanol	Echinodermata
403	ON401	Crab	2017-10-18	Winter	Maeganeku Control 1	Control	2	Ethanol	Arthropoda
404	ON402	Fish	2017-10-18	Winter	Maeganeku Control 1	Control	2	Ethanol	Cordata
405	ON403	Gastropod	2017-10-18	Winter	Maeganeku Control 1	Control	2	Ethanol	Mollusca
406	ON404	Crab	2017-10-18	Winter	Maeganeku Control 1	Control	2	Ethanol	Arthropoda
407	ON405	Shrimp	2017-10-18	Winter	Maeganeku Control 1	Control	2	Ethanol	Arthropoda
408	ON406	Amphipod?	2017-10-18	Winter	Maeganeku Control 1	Control	2	Ethanol	Unknown
409	ON407	Crab	2017-10-18	Winter	Maeganeku Control 1	Control	2	Ethanol	Arthropoda
410	ON408	Crab	2017-10-18	Winter	Maeganeku Control 1	Control	2	Ethanol	Arthropoda
411	ON409	Crab	2017-10-18	Winter	Maeganeku Control 1	Control	2	Ethanol	Arthropoda
412	ON410	Gastropod	2017-10-18	Winter	Maeganeku Control 1	Control	2	Ethanol	Mollusca
413	ON411	Gastropod	2017-10-18	Winter	Maeganeku Control 1	Control	2	Ethanol	Mollusca
414	ON412	Crab	2017-10-18	Winter	Maeganeku Control 1	Control	2	Ethanol	Arthropoda
415	ON413	Crab	2017-10-18	Winter	Maeganeku Control 1	Control	2	Ethanol	Arthropoda
416	ON414	Bivalve	2017-10-18	Winter	Maeganeku Control 1	Control	2	Ethanol	Mollusca
417	ON415	Sea urchin	2017-10-18	Winter	Maeganeku Control 1	Control	2	Ethanol	Echinodermata
418	ON416	Crab	2017-10-18	Winter	Maeganeku Control 1	Control	2	Ethanol	Arthropoda
419	ON417	Gastropod	2017-10-18	Winter	Maeganeku Control 1	Control	2	Ethanol	Mollusca
420	ON418	Crab	2017-10-18	Winter	Maeganeku Control 1	Control	2	Ethanol	Arthropoda
421	ON419	Amphipod?	2017-10-18	Winter	Maeganeku Control 1	Control	2	Ethanol	Unknown
422	ON420	Shrimp	2017-10-18	Winter	Maeganeku Control 1	Control	2	Ethanol	Arthropoda
423	ON421	Bivalve	2017-10-18	Winter	Maeganeku Control 1	Control	2	Ethanol	Mollusca
424	ON422	Gastropod	2017-10-18	Winter	Maeganeku Control 1	Control	2	Ethanol	Mollusca
425	ON423	Crab	2017-10-18	Winter	Maeganeku Control 1	Control	2	Ethanol	Arthropoda
426	ON424	Amphipod?	2017-10-18	Winter	Maeganeku Control 1	Control	2	Ethanol	Unknown
427	ON425	Poly	2017-10-18	Winter	Maeganeku Control 1	Control	2	Ethanol	Annelida
428	ON426	Crab	2017-10-18	Winter	Maeganeku Control 1	Control	2	Ethanol	Arthropoda
429	ON427	Hermit	2017-10-18	Winter	Maeganeku Control 1	Control	2	Ethanol	Arthropoda
430	ON428	Crab	2017-10-18	Winter	Maeganeku Control 1	Control	2	Ethanol	Arthropoda
431	ON429	Hermit	2017-10-18	Winter	Maeganeku Control 1	Control	2	Ethanol	Arthropoda
432	ON430	Poly	2017-10-18	Winter	Maeganeku Control 1	Control	2	Ethanol	Annelida
433	ON431	Nematod	2017-10-18	Winter	Maeganeku Control 1	Control	2	Ethanol	Nematoda
434	ON432	Shrimp	2017-10-18	Winter	Maeganeku Control 1	Control	2	Ethanol	Arthropoda
435	ON433	Shrimp	2017-10-18	Winter	Maeganeku Control 1	Control	2	Ethanol	Arthropoda
436	ON434	Hermit	2017-10-18	Winter	Maeganeku Control 1	Control	2	Ethanol	Arthropoda
437	ON435	Sea Urchin	2017-10-18	Winter	Maeganeku Control 1	Control	2	Ethanol	Echinodermata
438	ON436	Crab	2017-10-18	Winter	Maeganeku Control 1	Control	2	Ethanol	Arthropoda
439	ON437	Crab	2017-10-18	Winter	Maeganeku Control 1	Control	2	Ethanol	Arthropoda
440	ON438	Sea Urchin	2017-10-18	Winter	Maeganeku Control 1	Control	2	Ethanol	Echinodermata
441	ON439	Crab	2017-10-18	Winter	Maeganeku Control 1	Control	2	Ethanol	Arthropoda
442	ON440	Bivalve	2017-10-18	Winter	Maeganeku Control 1	Control	2	Ethanol	Mollusca
443	ON441	Crab	2017-10-18	Winter	Maeganeku Control 1	Control	2	Ethanol	Arthropoda
444	ON442	Crab	2017-10-18	Winter	Maeganeku Control 1	Control	2	Ethanol	Arthropoda
445	ON443	Crab	2017-10-18	Winter	Maeganeku Control 1	Control	2	Ethanol	Arthropoda
446	ON444	Crab	2017-10-18	Winter	Maeganeku Control 1	Control	2	Ethanol	Arthropoda
447	ON445	Crab	2017-10-18	Winter	Maeganeku Control 1	Control	2	Ethanol	Arthropoda
448	ON446	Shrimp	2017-10-18	Winter	Maeganeku Control 1	Control	2	Ethanol	Arthropoda
449	ON447	Crab	2017-10-18	Winter	Maeganeku Control 1	Control	2	Ethanol	Arthropoda
450	ON448	Crab	2017-10-18	Winter	Maeganeku Control 1	Control	2	Ethanol	Arthropoda
451	ON449	Crab	2017-10-18	Winter	Maeganeku Control 1	Control	2	Ethanol	Arthropoda
452	ON450	Gastropod	2017-10-18	Winter	Maeganeku Control 1	Control	2	Ethanol	Mollusca
453	ON451	Crab	2017-10-18	Winter	Maeganeku Control 1	Control	2	Ethanol	Arthropoda
454	ON452	Crab	2017-10-18	Winter	Maeganeku Control 1	Control	2	Ethanol	Arthropoda
455	ON453	Crab	2017-10-18	Winter	Maeganeku Control 1	Control	2	Ethanol	Arthropoda
456	ON454	Hermit	2017-10-18	Winter	Maeganeku Control 1	Control	2	Ethanol	Arthropoda
457	ON455	Fish	2017-10-18	Winter	Maeganeku Control 1	Control	3	Ethanol	Cordata
458	ON456	Gastropod	2017-10-18	Winter	Maeganeku Control 1	Control	3	Ethanol	Mollusca
459	ON457	Crab	2017-10-18	Winter	Maeganeku Control 1	Control	3	Ethanol	Arthropoda
460	ON458	Sea Urchin	2017-10-18	Winter	Maeganeku Control 1	Control	3	Ethanol	Echinodermata
461	ON459	Poly	2017-10-18	Winter	Maeganeku Control 1	Control	3	Ethanol	Annelida
462	ON460	Fish	2017-10-18	Winter	Maeganeku Control 1	Control	3	Ethanol	Cordata
463	ON461	Sea Urchin	2017-10-18	Winter	Maeganeku Control 1	Control	3	Ethanol	Echinodermata
464	ON462	Nemertin	2017-10-18	Winter	Maeganeku Control 1	Control	3	Ethanol	Nemertea
465	ON463	Gastropod?	2017-10-18	Winter	Maeganeku Control 1	Control	3	Ethanol	Unknown
466	ON464	Crab	2017-10-18	Winter	Maeganeku Control 1	Control	3	Ethanol	Arthropoda
467	ON465	Gastropod	2017-10-18	Winter	Maeganeku Control 1	Control	3	Ethanol	Mollusca
468	ON466	Gastropod	2017-10-18	Winter	Maeganeku Control 1	Control	3	Ethanol	Mollusca
469	ON467	Gastropod	2017-10-18	Winter	Maeganeku Control 1	Control	3	Ethanol	Mollusca
470	ON468	Gastropod	2017-10-18	Winter	Maeganeku Control 1	Control	3	Ethanol	Mollusca
471	ON469	Hermit	2017-10-18	Winter	Maeganeku Control 1	Control	3	Ethanol	Arthropoda
472	ON470	Bivalve	2017-10-18	Winter	Maeganeku Control 1	Control	3	Ethanol	Mollusca
473	ON471	Sea Urchin	2017-10-18	Winter	Maeganeku Control 1	Control	3	Ethanol	Echinodermata
474	ON472	Crab	2017-10-18	Winter	Maeganeku Control 1	Control	3	Ethanol	Arthropoda
475	ON473	Gastropod	2017-10-18	Winter	Maeganeku Control 1	Control	3	Ethanol	Mollusca
476	ON474	Crab	2017-10-18	Winter	Maeganeku Control 1	Control	3	Ethanol	Arthropoda
477	ON475	Crab	2017-10-18	Winter	Maeganeku Control 1	Control	3	Ethanol	Arthropoda
478	ON476	Crab	2017-10-18	Winter	Maeganeku Control 1	Control	3	Ethanol	Arthropoda
479	ON477	Crab	2017-10-18	Winter	Maeganeku Control 1	Control	3	Ethanol	Arthropoda
480	ON478	Crab	2017-10-18	Winter	Maeganeku Control 1	Control	3	Ethanol	Arthropoda
481	ON479	Crab	2017-10-18	Winter	Maeganeku Control 1	Control	3	Ethanol	Arthropoda
482	ON480	Crab	2017-10-18	Winter	Maeganeku Control 1	Control	3	Ethanol	Arthropoda
483	ON481	Gastropod	2017-10-18	Winter	Maeganeku Control 1	Control	3	Ethanol	Mollusca
484	ON482	Sea Urchin	2017-10-18	Winter	Maeganeku Control 1	Control	3	Ethanol	Echinodermata
485	ON483	Crab	2017-10-18	Winter	Maeganeku Control 1	Control	3	Ethanol	Arthropoda
486	ON484	Gastropod	2017-10-18	Winter	Maeganeku Control 1	Control	3	Ethanol	Mollusca
487	ON485	Crab	2017-10-18	Winter	Maeganeku Control 1	Control	3	Ethanol	Arthropoda
488	ON486	Crab	2017-10-18	Winter	Maeganeku Control 1	Control	3	Ethanol	Arthropoda
489	ON487	Crab	2017-10-18	Winter	Maeganeku Control 1	Control	3	Ethanol	Arthropoda
490	ON488	Gastropod	2017-10-18	Winter	Maeganeku Control 1	Control	3	Ethanol	Mollusca
491	ON489	Hermit	2017-10-18	Winter	Maeganeku Control 1	Control	3	Ethanol	Arthropoda
492	ON490	Crab	2017-10-18	Winter	Maeganeku Control 1	Control	3	Ethanol	Arthropoda
493	ON491	Bivalve	2017-10-18	Winter	Maeganeku Control 1	Control	3	Ethanol	Mollusca
494	ON492	Hermit	2017-10-18	Winter	Maeganeku Control 1	Control	3	Ethanol	Arthropoda
495	ON493	Poly	2017-10-18	Winter	Maeganeku Control 1	Control	3	Ethanol	Annelida
496	ON494	Gastropod	2017-10-18	Winter	Maeganeku Control 1	Control	3	Ethanol	Mollusca
497	ON495	Gastropod	2017-10-18	Winter	Maeganeku Control 1	Control	3	Ethanol	Mollusca
498	ON496	Gastropod	2017-10-18	Winter	Maeganeku Control 1	Control	3	Ethanol	Mollusca
499	ON497	Flatworm	2017-10-18	Winter	Maeganeku Control 1	Control	3	Ethanol	Platyhelminthes
500	ON498	Worm	2017-10-18	Winter	Maeganeku Control 1	Control	3	Ethanol	Unknown
501	ON499	Crab	2017-10-18	Winter	Maeganeku Control 1	Control	3	Ethanol	Arthropoda
502	ON500	Crab	2017-10-18	Winter	Maeganeku Control 1	Control	3	Ethanol	Arthropoda
503	ON501	Crab	2017-10-18	Winter	Maeganeku Control 1	Control	3	Ethanol	Arthropoda
504	ON502	Gastropod	2017-10-18	Winter	Maeganeku Control 1	Control	3	Ethanol	Mollusca
505	ON503	Crab	2017-10-18	Winter	Maeganeku Control 1	Control	3	Ethanol	Arthropoda
506	ON504	Hermit Mollusc?	2017-10-18	Winter	Maeganeku Control 1	Control	3	Ethanol	Unknown
507	ON505	Gastropod	2017-10-18	Winter	Maeganeku Control 1	Control	3	Ethanol	Mollusca
508	ON506	Sea Slug?	2017-10-18	Winter	Maeganeku Control 1	Control	3	Ethanol	Unknown
509	ON507	Gastropod	2017-10-18	Winter	Maeganeku Control 1	Control	3	Ethanol	Mollusca
510	ON508	Crab	2017-10-18	Winter	Maeganeku Control 1	Control	3	Ethanol	Arthropoda
511	ON509	Gastropod	2017-10-18	Winter	Maeganeku Control 1	Control	3	Ethanol	Mollusca
512	ON510	Gastropod	2017-10-18	Winter	Maeganeku Control 1	Control	3	Ethanol	Mollusca
513	ON511	Gastropod	2017-10-18	Winter	Maeganeku Control 1	Control	3	Ethanol	Mollusca
514	ON512	Gastropod	2017-10-18	Winter	Maeganeku Control 1	Control	3	Ethanol	Mollusca
515	ON513	Gastropod	2017-10-18	Winter	Maeganeku Control 1	Control	3	Ethanol	Mollusca
516	ON514	Sea Urchin	2017-10-18	Winter	Maeganeku Control 1	Control	3	Ethanol	Echinodermata
517	ON515	Crab	2017-10-18	Winter	Maeganeku Control 1	Control	3	Ethanol	Arthropoda
518	ON516	Gastropod	2017-10-18	Winter	Maeganeku Control 1	Control	3	Ethanol	Mollusca
519	ON517	Gastropod	2017-10-18	Winter	Maeganeku Control 1	Control	3	Ethanol	Mollusca
520	ON518	Fish	2017-10-18	Winter	Maeganeku Control 1	Control	3	Ethanol	Cordata
521	ON519	Bivalve	2017-10-18	Winter	Maeganeku Control 1	Control	3	Ethanol	Mollusca
522	ON520	Worm	2017-10-18	Winter	Maeganeku Control 1	Control	3	Ethanol	Unknown
523	ON521	Mantis Shrimp	2017-10-18	Winter	Maeganeku Control 1	Control	3	Ethanol	Arthropoda
524	ON522	Gastropod	2017-10-18	Winter	Maeganeku Control 1	Control	3	Ethanol	Mollusca
525	ON523	Crab	2017-10-18	Winter	Maeganeku Control 1	Control	3	Ethanol	Arthropoda
526	ON524	Sea Urchin	2017-10-18	Winter	Maeganeku Control 1	Control	3	Ethanol	Echinodermata
527	ON525	Crab	2017-10-18	Winter	Maeganeku Control 1	Control	3	Ethanol	Arthropoda
528	ON526	Gastropod	2017-10-18	Winter	Maeganeku Control 1	Control	3	Ethanol	Mollusca
529	ON527	Worm	2017-10-18	Winter	Maeganeku Control 1	Control	3	Ethanol	Unknown
530
531	ON528	Crustacea	2017-11-08	Winter	Manza control	Control	1	Ethanol	Arthropoda
532	ON529	Amphipod	2017-11-08	Winter	Manza control	Control	1	Ethanol	Arthropoda
533	ON530	Amphipod	2017-11-08	Winter	Manza control	Control	1	Ethanol	Arthropoda
534	ON531	Ofiura	2017-11-08	Winter	Manza control	Control	1	Ethanol	Echinodermata
535	ON532	Gastropod	2017-11-08	Winter	Manza control	Control	1	Ethanol	Mollusca
536	ON533	Nudi	2017-11-08	Winter	Manza control	Control	1	Ethanol	Mollusca
537	ON534	Amphipod	2017-11-08	Winter	Manza control	Control	1	Ethanol	Arthropoda
538	ON535	Amphipod	2017-11-08	Winter	Manza control	Control	1	Ethanol	Arthropoda
539	ON536	Poly	2017-11-08	Winter	Manza control	Control	1	Ethanol	Annelida
540	ON537	Patella	2017-11-08	Winter	Manza control	Control	1	Ethanol	Mollusca
541	ON538	Worm?	2017-11-08	Winter	Manza control	Control	1	Ethanol	Unknown
542	ON539	Crab	2017-11-08	Winter	Manza control	Control	1	Ethanol	Arthropoda
543	ON540	Poly?	2017-11-08	Winter	Manza control	Control	1	Ethanol	Unknown
544	ON541	Gastropod	2017-11-08	Winter	Manza control	Control	1	Ethanol	Mollusca
545	ON542	Poly?	2017-11-08	Winter	Manza control	Control	1	Ethanol	Unknown
546	ON543	Nudi	2017-11-08	Winter	Manza control	Control	1	Ethanol	Mollusca
547	ON544	Flatworm	2017-11-08	Winter	Manza control	Control	1	Ethanol	Platyhelminthes
548	ON545	?	2017-11-08	Winter	Manza control	Control	1	Ethanol	Unknown
549	ON546	Amphipod	2017-11-08	Winter	Manza control	Control	1	Ethanol	Arthropoda
550	ON547	Worm?	2017-11-08	Winter	Manza control	Control	1	Ethanol	Unknown
551	ON548	Nemertin?	2017-11-08	Winter	Manza control	Control	1	Ethanol	Unknown
552	ON549	Gastropod	2017-11-08	Winter	Manza control	Control	1	Ethanol	Mollusca
553	ON550	Poly?	2017-11-08	Winter	Manza control	Control	1	Ethanol	Unknown
554	ON551	Ofiura	2017-11-08	Winter	Manza control	Control	1	Ethanol	Echinodermata
555	ON552	Worm	2017-11-08	Winter	Manza control	Control	1	Ethanol	Unknown
556	ON553	Poly?	2017-11-08	Winter	Manza control	Control	1	Ethanol	Unknown
557	ON554	Shrimp	2017-11-08	Winter	Manza control	Control	1	Ethanol	Arthropoda
558	ON555	Ofiura	2017-11-08	Winter	Manza control	Control	1	Ethanol	Echinodermata
559	ON556	Bivalve	2017-11-08	Winter	Manza control	Control	1	Ethanol	Mollusca
560	ON557	Ofiura	2017-11-08	Winter	Manza control	Control	1	Ethanol	Echinodermata
561	ON558	Crab	2017-11-08	Winter	Manza control	Control	1	Ethanol	Arthropoda
562	ON559	Crab	2017-11-08	Winter	Manza control	Control	1	Ethanol	Arthropoda
563	ON560	Crab	2017-11-08	Winter	Manza control	Control	1	Ethanol	Arthropoda
564	ON561	Poly?	2017-11-08	Winter	Manza control	Control	1	Ethanol	Unknown
565	ON562	Crab	2017-11-08	Winter	Manza control	Control	1	Ethanol	Arthropoda
566	ON563	Crab	2017-11-08	Winter	Manza control	Control	1	Ethanol	Arthropoda
567	ON564	Ofiura	2017-11-08	Winter	Manza control	Control	1	Ethanol	Echinodermata
568	ON565	Gastropod	2017-11-08	Winter	Manza control	Control	1	Ethanol	Mollusca
569	ON566	Poly	2017-11-08	Winter	Manza control	Control	1	Ethanol	Annelida
570	ON567	Shrimp	2017-11-08	Winter	Manza control	Control	1	Ethanol	Arthropoda
571	ON568	Crustacea	2017-11-08	Winter	Manza control	Control	1	Ethanol	Arthropoda
572	ON569	Sea Slug	2017-11-08	Winter	Manza control	Control	1	Ethanol	Mollusca
573	ON570	Ofiura	2017-11-08	Winter	Manza control	Control	1	Ethanol	Echinodermata
574	ON571	Hermit	2017-11-08	Winter	Manza control	Control	1	Ethanol	Arthropoda
575	ON572	Hermit	2017-11-08	Winter	Manza control	Control	1	Ethanol	Arthropoda
576	ON573	Crab	2017-11-08	Winter	Manza control	Control	1	Ethanol	Arthropoda
577	ON574	Crab	2017-11-08	Winter	Manza control	Control	1	Ethanol	Arthropoda
578	ON575	Crab	2017-11-08	Winter	Manza control	Control	1	Ethanol	Arthropoda
579	ON576	Starfish	2017-11-08	Winter	Manza control	Control	1	Ethanol	Echinodermata
580	ON577	Poly	2017-11-08	Winter	Manza control	Control	1	Ethanol	Annelida
581	ON578	Poly	2017-11-08	Winter	Manza control	Control	1	Ethanol	Annelida
582	ON579	Gastropod	2017-11-08	Winter	Manza control	Control	1	Ethanol	Mollusca
583	ON580	Poly	2017-11-08	Winter	Manza control	Control	1	Ethanol	Annelida
584	ON581	Nematod	2017-11-08	Winter	Manza control	Control	1	Ethanol	Nematoda
585	ON582	Nematod	2017-11-08	Winter	Manza control	Control	1	Ethanol	Nematoda
586	ON583	Starfish	2017-11-08	Winter	Manza control	Control	1	Ethanol	Echinodermata
587	ON584	Nematod	2017-11-08	Winter	Manza control	Control	1	Ethanol	Nematoda
588	ON585	Crab	2017-11-08	Winter	Manza control	Control	1	Ethanol	Arthropoda
589	ON586	Nematod	2017-11-08	Winter	Manza control	Control	1	Ethanol	Nematoda
590	ON587	Sea Slug	2017-11-08	Winter	Manza control	Control	1	Ethanol	Mollusca
591	ON588	Crab	2017-11-08	Winter	Manza control	Control	1	Ethanol	Arthropoda
592	ON589	Crab	2017-11-08	Winter	Manza control	Control	1	Ethanol	Arthropoda
593	ON590	Crab	2017-11-08	Winter	Manza control	Control	1	Ethanol	Arthropoda
594	ON591	Ofiura	2017-11-08	Winter	Manza control	Control	1	Ethanol	Echinodermata
595	ON592	Nematod	2017-11-08	Winter	Manza control	Control	1	Ethanol	Nematoda
596	ON593	Nematod	2017-11-08	Winter	Manza control	Control	1	Ethanol	Nematoda
597	ON594	Nematod	2017-11-08	Winter	Manza control	Control	1	Ethanol	Nematoda
598	ON595	Bivalve	2017-11-08	Winter	Manza control	Control	1	Ethanol	Mollusca
599	ON596	Bivalve	2017-11-08	Winter	Manza control	Control	1	Ethanol	Mollusca
600	ON597	Flatworm	2017-11-08	Winter	Manza control	Control	1	Ethanol	Platyhelminthes
601	ON598	Poly	2017-11-08	Winter	Manza control	Control	1	Ethanol	Annelida
602	ON599	Poly	2017-11-08	Winter	Manza control	Control	1	Ethanol	Annelida
603	ON600	Crab	2017-11-08	Winter	Manza control	Control	1	Ethanol	Arthropoda
604	ON601	Crab	2017-11-08	Winter	Manza control	Control	1	Ethanol	Arthropoda
605	ON602	Gastropod	2017-11-08	Winter	Manza control	Control	1	Ethanol	Mollusca
606	ON603	Poly	2017-11-08	Winter	Manza control	Control	1	Ethanol	Annelida
607	ON604	Crab	2017-11-08	Winter	Manza control	Control	1	Ethanol	Arthropoda
608	ON605	Crab	2017-11-08	Winter	Manza control	Control	1	Ethanol	Arthropoda
609	ON606	Nematod	2017-11-08	Winter	Manza control	Control	1	Ethanol	Nematoda
610	ON607	Cowry / Ciprea	2017-11-08	Winter	Manza control	Control	2	Ethanol	Mollusca
611	ON608	Ofiura	2017-11-08	Winter	Manza control	Control	2	Ethanol	Echinodermata
612	ON609	Ofiura	2017-11-08	Winter	Manza control	Control	2	Ethanol	Echinodermata
613	ON610	Pistol Shrimp	2017-11-08	Winter	Manza control	Control	2	Ethanol	Arthropoda
614	ON611	Ofiura	2017-11-08	Winter	Manza control	Control	2	Ethanol	Echinodermata
615	ON612	Ofiura	2017-11-08	Winter	Manza control	Control	2	Ethanol	Echinodermata
616	ON613	Crab	2017-11-08	Winter	Manza control	Control	2	Ethanol	Arthropoda
617	ON614	Ofiura	2017-11-08	Winter	Manza control	Control	2	Ethanol	Echinodermata
618	ON615	Crab	2017-11-08	Winter	Manza control	Control	2	Ethanol	Arthropoda
619	ON616	Gastropod	2017-11-08	Winter	Manza control	Control	2	Ethanol	Mollusca
620	ON617	Sea Urchin	2017-11-08	Winter	Manza control	Control	2	Ethanol	Echinodermata
621	ON618	Crab	2017-11-08	Winter	Manza control	Control	2	Ethanol	Arthropoda
622	ON619	Shrimp	2017-11-08	Winter	Manza control	Control	2	Ethanol	Arthropoda
623	ON620	Crab	2017-11-08	Winter	Manza control	Control	2	Ethanol	Arthropoda
624	ON621	Poly	2017-11-08	Winter	Manza control	Control	2	Ethanol	Annelida
625	ON622	Crab	2017-11-08	Winter	Manza control	Control	2	Ethanol	Arthropoda
626	ON623	Crab	2017-11-08	Winter	Manza control	Control	2	Ethanol	Arthropoda
627	ON624	Crab	2017-11-08	Winter	Manza control	Control	2	Ethanol	Arthropoda
628	ON625	Crab	2017-11-08	Winter	Manza control	Control	2	Ethanol	Arthropoda
629	ON626	Amphipod	2017-11-08	Winter	Manza control	Control	2	Ethanol	Arthropoda
630	ON627	Flatworm	2017-11-08	Winter	Manza control	Control	2	Ethanol	Platyhelminthes
631	ON628	Gastropod	2017-11-08	Winter	Manza control	Control	2	Ethanol	Mollusca
632	ON629	Poly	2017-11-08	Winter	Manza control	Control	2	Ethanol	Annelida
633	ON630	Amphipod	2017-11-08	Winter	Manza control	Control	2	Ethanol	Arthropoda
634	ON631	Amphipod	2017-11-08	Winter	Manza control	Control	2	Ethanol	Arthropoda
635	ON632	Ofiura	2017-11-08	Winter	Manza control	Control	2	Ethanol	Echinodermata
636	ON633	Poly	2017-11-08	Winter	Manza control	Control	2	Ethanol	Annelida
637	ON634	Ofiura	2017-11-08	Winter	Manza control	Control	2	Ethanol	Echinodermata
638	ON635	Crab	2017-11-08	Winter	Manza control	Control	2	Ethanol	Arthropoda
639	ON636	Flatworm	2017-11-08	Winter	Manza control	Control	2	Ethanol	Platyhelminthes
640	ON637	Crab	2017-11-08	Winter	Manza control	Control	2	Ethanol	Arthropoda
641	ON638	Poly	2017-11-08	Winter	Manza control	Control	2	Ethanol	Annelida
642	ON639	Crab	2017-11-08	Winter	Manza control	Control	2	Ethanol	Arthropoda
643	ON640	Poly	2017-11-08	Winter	Manza control	Control	2	Ethanol	Annelida
644	ON641	Poly	2017-11-08	Winter	Manza control	Control	2	Ethanol	Annelida
645	ON642	Crab	2017-11-08	Winter	Manza control	Control	2	Ethanol	Arthropoda
646	ON643	Crab	2017-11-08	Winter	Manza control	Control	2	Ethanol	Arthropoda
647	ON644	Poly	2017-11-08	Winter	Manza control	Control	2	Ethanol	Annelida
648	ON645	Flatworm	2017-11-08	Winter	Manza control	Control	2	Ethanol	Platyhelminthes
649	ON646	Poly	2017-11-08	Winter	Manza control	Control	2	Ethanol	Annelida
650	ON647	Flatworm	2017-11-08	Winter	Manza control	Control	2	Ethanol	Platyhelminthes
651	ON648	Crab	2017-11-08	Winter	Manza control	Control	2	Ethanol	Arthropoda
652	ON649	Poly	2017-11-08	Winter	Manza control	Control	2	Ethanol	Annelida
653	ON650	Poly	2017-11-08	Winter	Manza control	Control	2	Ethanol	Annelida
654	ON651	Ofiura	2017-11-08	Winter	Manza control	Control	2	Ethanol	Echinodermata
655	ON652	Ofiura	2017-11-08	Winter	Manza control	Control	2	Ethanol	Echinodermata
656	ON653	Ofiura	2017-11-08	Winter	Manza control	Control	2	Ethanol	Echinodermata
657	ON654	Poly	2017-11-08	Winter	Manza control	Control	2	Ethanol	Annelida
658	ON655	Flatworm	2017-11-08	Winter	Manza control	Control	2	Ethanol	Platyhelminthes
659	ON656	Crab	2017-11-08	Winter	Manza control	Control	2	Ethanol	Arthropoda
660	ON657	Gastropod	2017-11-08	Winter	Manza control	Control	2	Ethanol	Mollusca
661	ON658	Poly	2017-11-08	Winter	Manza control	Control	2	Ethanol	Annelida
662	ON659	Poly	2017-11-08	Winter	Manza control	Control	2	Ethanol	Annelida
663	ON660	Sea Urchin	2017-11-08	Winter	Manza control	Control	2	Ethanol	Echinodermata
664	ON661	Ofiura	2017-11-08	Winter	Manza control	Control	2	Ethanol	Echinodermata
665	ON662	Ofiura	2017-11-08	Winter	Manza control	Control	2	Ethanol	Echinodermata
666	ON663	Ofiura	2017-11-08	Winter	Manza control	Control	2	Ethanol	Echinodermata
667	ON664	Ofiura	2017-11-08	Winter	Manza control	Control	2	Ethanol	Echinodermata
668	ON665	Ofiura	2017-11-08	Winter	Manza control	Control	2	Ethanol	Echinodermata
669	ON666	Crab	2017-11-08	Winter	Manza control	Control	2	Ethanol	Arthropoda
670	ON667	Poly	2017-11-08	Winter	Manza control	Control	2	Ethanol	Annelida
671	ON668	Poly	2017-11-08	Winter	Manza control	Control	2	Ethanol	Annelida
672	ON669	Poly	2017-11-08	Winter	Manza control	Control	2	Ethanol	Annelida
673	ON670	Gastropod	2017-11-08	Winter	Manza control	Control	2	Ethanol	Mollusca
674	ON671	Crab	2017-11-08	Winter	Manza control	Control	2	Ethanol	Arthropoda
675	ON672	Poly	2017-11-08	Winter	Manza control	Control	2	Ethanol	Annelida
676	ON673	Crab	2017-11-08	Winter	Manza control	Control	2	Ethanol	Arthropoda
677	ON674	gastropod	2017-11-08	Winter	Manza control	Control	2	Ethanol	Mollusca
678	ON675	Poly	2017-11-08	Winter	Manza control	Control	2	Ethanol	Annelida
679	ON676	Nudi	2017-11-08	Winter	Manza control	Control	3	Ethanol	Mollusca
680	ON677	Nudi	2017-11-08	Winter	Manza control	Control	3	Ethanol	Mollusca
681	ON678	Sea Urchin	2017-11-08	Winter	Manza control	Control	3	Ethanol	Echinodermata
682	ON679	Ofiura	2017-11-08	Winter	Manza control	Control	3	Ethanol	Echinodermata
683	ON680	Poly	2017-11-08	Winter	Manza control	Control	3	Ethanol	Annelida
684	ON681	Shrimp	2017-11-08	Winter	Manza control	Control	3	Ethanol	Arthropoda
685	ON682	Crab	2017-11-08	Winter	Manza control	Control	3	Ethanol	Arthropoda
686	ON683	Crab	2017-11-08	Winter	Manza control	Control	3	Ethanol	Arthropoda
687	ON684	Crab	2017-11-08	Winter	Manza control	Control	3	Ethanol	Arthropoda
688	ON685	Sea Urchin	2017-11-08	Winter	Manza control	Control	3	Ethanol	Echinodermata
689	ON686	Starfish	2017-11-08	Winter	Manza control	Control	3	Ethanol	Echinodermata
690	ON687	Cowry / Ciprea	2017-11-08	Winter	Manza control	Control	3	Ethanol	Mollusca
691	ON688	Poly	2017-11-08	Winter	Manza control	Control	3	Ethanol	Annelida
692	ON689	Crab	2017-11-08	Winter	Manza control	Control	3	Ethanol	Arthropoda
693	ON690	Poly	2017-11-08	Winter	Manza control	Control	3	Ethanol	Annelida
694	ON691	Poly	2017-11-08	Winter	Manza control	Control	3	Ethanol	Annelida
695	ON692	Sea Slug	2017-11-08	Winter	Manza control	Control	3	Ethanol	Mollusca
696	ON693	Mantis shrimp	2017-11-08	Winter	Manza control	Control	3	Ethanol	Arthropoda
697	ON694	Crab	2017-11-08	Winter	Manza control	Control	3	Ethanol	Arthropoda
698	ON695	Crab	2017-11-08	Winter	Manza control	Control	3	Ethanol	Arthropoda
699	ON696	Amphipod?	2017-11-08	Winter	Manza control	Control	3	Ethanol	Unknown
700	ON697	Poly	2017-11-08	Winter	Manza control	Control	3	Ethanol	Annelida
701	ON698	Poly	2017-11-08	Winter	Manza control	Control	3	Ethanol	Annelida
702	ON699	Ofiura	2017-11-08	Winter	Manza control	Control	3	Ethanol	Echinodermata
703	ON700	Nematod	2017-11-08	Winter	Manza control	Control	3	Ethanol	Nematoda
704	ON701	Nemertin	2017-11-08	Winter	Manza control	Control	3	Ethanol	Nemertea
705	ON702	Poly	2017-11-08	Winter	Manza control	Control	3	Ethanol	Annelida
706	ON703	Crustacea?	2017-11-08	Winter	Manza control	Control	3	Ethanol	Unknown
707	ON704	Crustacea?	2017-11-08	Winter	Manza control	Control	3	Ethanol	Unknown
708	ON705	Poly	2017-11-08	Winter	Manza control	Control	3	Ethanol	Annelida
709	ON706	Flatworm	2017-11-08	Winter	Manza control	Control	3	Ethanol	Platyhelminthes
710	ON707	Ofiura	2017-11-08	Winter	Manza control	Control	3	Ethanol	Echinodermata
711	ON708	Sea Urchin	2017-11-08	Winter	Manza control	Control	3	Ethanol	Echinodermata
712	ON709	Crab	2017-11-08	Winter	Manza control	Control	3	Ethanol	Arthropoda
713	ON710	Crab	2017-11-08	Winter	Manza control	Control	3	Ethanol	Arthropoda
714	ON711	Poly	2017-11-08	Winter	Manza control	Control	3	Ethanol	Annelida
715	ON712	Poly	2017-11-08	Winter	Manza control	Control	3	Ethanol	Annelida
716	ON713	Crab	2017-11-08	Winter	Manza control	Control	3	Ethanol	Arthropoda
717	ON714	Sea urchin	2017-11-08	Winter	Manza control	Control	3	Ethanol	Echinodermata
718	ON715	Poly	2017-11-08	Winter	Manza control	Control	3	Ethanol	Annelida
719	ON716	Poly	2017-11-08	Winter	Manza control	Control	3	Ethanol	Annelida
720	ON717	Poly	2017-11-08	Winter	Manza control	Control	3	Ethanol	Annelida
721	ON718	Ofiura	2017-11-08	Winter	Manza control	Control	3	Ethanol	Echinodermata
722	ON719	Ofiura	2017-11-08	Winter	Manza control	Control	3	Ethanol	Echinodermata
723	ON720	Poly	2017-11-08	Winter	Manza control	Control	3	Ethanol	Annelida
724	ON721	Poly	2017-11-08	Winter	Manza control	Control	3	Ethanol	Annelida
725	ON722	Crab	2017-11-08	Winter	Manza control	Control	3	Ethanol	Arthropoda
726	ON723	Ofiura	2017-11-08	Winter	Manza control	Control	3	Ethanol	Echinodermata
727	ON724	Sea Urchin	2017-11-08	Winter	Manza control	Control	3	Ethanol	Echinodermata
728	ON725	Poly	2017-11-08	Winter	Manza control	Control	3	Ethanol	Annelida
729	ON726	Poly	2017-11-08	Winter	Manza control	Control	3	Ethanol	Annelida
730	ON727	Gastropod	2017-11-08	Winter	Manza control	Control	3	Ethanol	Mollusca
731	ON728	Poly	2017-11-08	Winter	Manza control	Control	3	Ethanol	Annelida
732	ON729	Poly	2017-11-08	Winter	Manza control	Control	3	Ethanol	Annelida
733	ON730	Poly	2017-11-08	Winter	Manza control	Control	3	Ethanol	Annelida
734	ON731	Crustacea?	2017-11-08	Winter	Manza control	Control	3	Ethanol	Unknown
735
736	ON732	Gastropod	2017-11-21	Winter	Maeganeku outplanted 2	Outplanted	1	Ethanol	Mollusca
737	ON733	Gastropod	2017-11-21	Winter	Maeganeku outplanted 2	Outplanted	1	Ethanol	Mollusca
738	ON734	Gastropod	2017-11-21	Winter	Maeganeku outplanted 2	Outplanted	1	Ethanol	Mollusca
739	ON735	Gastropod	2017-11-21	Winter	Maeganeku outplanted 2	Outplanted	1	Ethanol	Mollusca
740	ON736	Gastropod	2017-11-21	Winter	Maeganeku outplanted 2	Outplanted	1	Ethanol	Mollusca
741	ON737	Gastropod	2017-11-21	Winter	Maeganeku outplanted 2	Outplanted	1	Ethanol	Mollusca
742	ON738	Gastropod	2017-11-21	Winter	Maeganeku outplanted 2	Outplanted	1	Ethanol	Mollusca
743	ON739	Gastropod	2017-11-21	Winter	Maeganeku outplanted 2	Outplanted	1	Ethanol	Mollusca
744	ON740	Gastropod	2017-11-21	Winter	Maeganeku outplanted 2	Outplanted	1	Ethanol	Mollusca
745	ON741	Ofiura	2017-11-21	Winter	Maeganeku outplanted 2	Outplanted	1	Ethanol	Echinodermata
746	ON742	Isopod	2017-11-21	Winter	Maeganeku outplanted 2	Outplanted	1	Ethanol	Arthropoda
747	ON743	Gastropod	2017-11-21	Winter	Maeganeku outplanted 2	Outplanted	1	Ethanol	Mollusca
748	ON744	Gastropod	2017-11-21	Winter	Maeganeku outplanted 2	Outplanted	1	Ethanol	Mollusca
749	ON745	Fish	2017-11-21	Winter	Maeganeku outplanted 2	Outplanted	1	Ethanol	Cordata
750	ON746	Bivalve	2017-11-21	Winter	Maeganeku outplanted 2	Outplanted	1	Ethanol	Mollusca
751	ON747	Gastropod	2017-11-21	Winter	Maeganeku outplanted 2	Outplanted	2	Ethanol	Mollusca
752	ON748	Gastropod	2017-11-21	Winter	Maeganeku outplanted 2	Outplanted	2	Ethanol	Mollusca
753	ON749	Gastropod	2017-11-21	Winter	Maeganeku outplanted 2	Outplanted	2	Ethanol	Mollusca
754	ON750	Gastropod	2017-11-21	Winter	Maeganeku outplanted 2	Outplanted	2	Ethanol	Mollusca
755	ON751	Gastropod	2017-11-21	Winter	Maeganeku outplanted 2	Outplanted	2	Ethanol	Mollusca
756	ON752	Gastropod	2017-11-21	Winter	Maeganeku outplanted 2	Outplanted	2	Ethanol	Mollusca
757	ON753	Gastropod	2017-11-21	Winter	Maeganeku outplanted 2	Outplanted	2	Ethanol	Mollusca
758	ON754	Gastropod	2017-11-21	Winter	Maeganeku outplanted 2	Outplanted	2	Ethanol	Mollusca
759	ON755	Ofiura	2017-11-21	Winter	Maeganeku outplanted 2	Outplanted	3	Ethanol	Echinodermata
760	ON756	Shrimp	2017-11-21	Winter	Maeganeku outplanted 2	Outplanted	3	Ethanol	Arthropoda
761	ON757	Gastropod	2017-11-21	Winter	Maeganeku outplanted 2	Outplanted	3	Ethanol	Mollusca
762	ON758	Gastropod	2017-11-21	Winter	Maeganeku outplanted 2	Outplanted	3	Ethanol	Mollusca
763	ON759	Crab	2017-11-21	Winter	Maeganeku outplanted 2	Outplanted	3	Ethanol	Arthropoda
764	ON760	Crab	2017-11-21	Winter	Maeganeku outplanted 2	Outplanted	3	Ethanol	Arthropoda
765	ON761	Bivalve	2017-11-21	Winter	Maeganeku outplanted 2	Outplanted	3	Ethanol	Mollusca
766	ON762	Shrimp	2017-11-21	Winter	Maeganeku outplanted 2	Outplanted	3	Ethanol	Arthropoda
767	ON763	Crab	2017-11-21	Winter	Maeganeku outplanted 2	Outplanted	3	Ethanol	Arthropoda
768	ON764	Gastropod	2017-11-21	Winter	Maeganeku outplanted 2	Outplanted	3	Ethanol	Mollusca
769	ON765	Hermit	2017-11-21	Winter	Maeganeku outplanted 2	Outplanted	3	Ethanol	Arthropoda
770
771	ON766	Crab	2017-11-26	Winter	Manza outplanted	Outplanted	1	Ethanol	Arthropoda
772	ON767	Poly	2017-11-26	Winter	Manza outplanted	Outplanted	1	Ethanol	Annelida
773	ON768	Crustacea?	2017-11-26	Winter	Manza outplanted	Outplanted	1	Ethanol	Unknown
774	ON769	Isopod?	2017-11-26	Winter	Manza outplanted	Outplanted	1	Ethanol	Unknown
775	ON770	Gastropod	2017-11-26	Winter	Manza outplanted	Outplanted	1	Ethanol	Mollusca
776	ON771	Crab	2017-11-26	Winter	Manza outplanted	Outplanted	1	Ethanol	Arthropoda
777	ON772	Shrimp	2017-11-26	Winter	Manza outplanted	Outplanted	1	Ethanol	Arthropoda
778	ON773	Poly	2017-11-26	Winter	Manza outplanted	Outplanted	1	Ethanol	Annelida
779	ON774	Crab	2017-11-26	Winter	Manza outplanted	Outplanted	1	Ethanol	Arthropoda
780	ON775	?	2017-11-26	Winter	Manza outplanted	Outplanted	1	Ethanol	Unknown
781	ON776	Isopod?	2017-11-26	Winter	Manza outplanted	Outplanted	1	Ethanol	Unknown
782	ON777	Poly	2017-11-26	Winter	Manza outplanted	Outplanted	1	Ethanol	Annelida
783	ON778	Sea Slug?	2017-11-26	Winter	Manza outplanted	Outplanted	1	Ethanol	Unknown
784	ON779	Gastropod	2017-11-26	Winter	Manza outplanted	Outplanted	1	Ethanol	Mollusca
785	ON780	Ofiura	2017-11-26	Winter	Manza outplanted	Outplanted	1	Ethanol	Echinodermata
786	ON781	Crab	2017-11-26	Winter	Manza outplanted	Outplanted	1	Ethanol	Arthropoda
787	ON782	Crab	2017-11-26	Winter	Manza outplanted	Outplanted	1	Ethanol	Arthropoda
788	ON783	Ofiura	2017-11-26	Winter	Manza outplanted	Outplanted	1	Ethanol	Echinodermata
789	ON784	Ofiura	2017-11-26	Winter	Manza outplanted	Outplanted	1	Ethanol	Echinodermata
790	ON785	Ofiura	2017-11-26	Winter	Manza outplanted	Outplanted	1	Ethanol	Echinodermata
791	ON786	Poly	2017-11-26	Winter	Manza outplanted	Outplanted	1	Ethanol	Annelida
792	ON787	Flatworm	2017-11-26	Winter	Manza outplanted	Outplanted	1	Ethanol	Platyhelminthes
793	ON788	Nudi?	2017-11-26	Winter	Manza outplanted	Outplanted	1	Ethanol	Unknown
794	ON789	Gastropod	2017-11-26	Winter	Manza outplanted	Outplanted	1	Ethanol	Mollusca
795	ON790	Crab	2017-11-26	Winter	Manza outplanted	Outplanted	1	Ethanol	Arthropoda
796	ON791	Gastropod	2017-11-26	Winter	Manza outplanted	Outplanted	1	Ethanol	Mollusca
797	ON792	Sea snail	2017-11-26	Winter	Manza outplanted	Outplanted	1	Ethanol	Mollusca
798	ON793	Crab	2017-11-26	Winter	Manza outplanted	Outplanted	1	Ethanol	Arthropoda
799	ON794	Crab	2017-11-26	Winter	Manza outplanted	Outplanted	1	Ethanol	Arthropoda
800	ON795	Poly	2017-11-26	Winter	Manza outplanted	Outplanted	1	Ethanol	Annelida
801	ON796	Ofiura	2017-11-26	Winter	Manza outplanted	Outplanted	1	Ethanol	Echinodermata
802	ON797	Poly	2017-11-26	Winter	Manza outplanted	Outplanted	1	Ethanol	Annelida
803	ON798	Ofiura	2017-11-26	Winter	Manza outplanted	Outplanted	1	Ethanol	Echinodermata
804	ON799	Ofiura	2017-11-26	Winter	Manza outplanted	Outplanted	1	Ethanol	Echinodermata
805	ON800	Ofiura	2017-11-26	Winter	Manza outplanted	Outplanted	1	Ethanol	Echinodermata
806	ON801	Poly	2017-11-26	Winter	Manza outplanted	Outplanted	1	Ethanol	Annelida
807	ON802	Nudi?	2017-11-26	Winter	Manza outplanted	Outplanted	1	Ethanol	Unknown
808	ON803	Sea Urchin	2017-11-26	Winter	Manza outplanted	Outplanted	2	Ethanol	Echinodermata
809	ON804	Sea Urchin	2017-11-26	Winter	Manza outplanted	Outplanted	2	Ethanol	Echinodermata
810	ON805	Poly	2017-11-26	Winter	Manza outplanted	Outplanted	2	Ethanol	Annelida
811	ON806	Sea Snail	2017-11-26	Winter	Manza outplanted	Outplanted	2	Ethanol	Mollusca
812	ON807	poly	2017-11-26	Winter	Manza outplanted	Outplanted	2	Ethanol	Annelida
813	ON808	Ofiura	2017-11-26	Winter	Manza outplanted	Outplanted	2	Ethanol	Echinodermata
814	ON809	Crab	2017-11-26	Winter	Manza outplanted	Outplanted	2	Ethanol	Arthropoda
815	ON810	Ofiura	2017-11-26	Winter	Manza outplanted	Outplanted	2	Ethanol	Echinodermata
816	ON811	Sea Snail	2017-11-26	Winter	Manza outplanted	Outplanted	2	Ethanol	Mollusca
817	ON812	Poly	2017-11-26	Winter	Manza outplanted	Outplanted	2	Ethanol	Annelida
818	ON813	Sea Urchin	2017-11-26	Winter	Manza outplanted	Outplanted	2	Ethanol	Echinodermata
819	ON814	Nematod	2017-11-26	Winter	Manza outplanted	Outplanted	2	Ethanol	Nematoda
820	ON815	Ofiura	2017-11-26	Winter	Manza outplanted	Outplanted	2	Ethanol	Echinodermata
821	ON816	Crab	2017-11-26	Winter	Manza outplanted	Outplanted	2	Ethanol	Arthropoda
822	ON817	Poly	2017-11-26	Winter	Manza outplanted	Outplanted	2	Ethanol	Annelida
823	ON818	Poly	2017-11-26	Winter	Manza outplanted	Outplanted	2	Ethanol	Annelida
824	ON819	Ofiura	2017-11-26	Winter	Manza outplanted	Outplanted	2	Ethanol	Echinodermata
825	ON820	Crab	2017-11-26	Winter	Manza outplanted	Outplanted	2	Ethanol	Arthropoda
826	ON821	Crab	2017-11-26	Winter	Manza outplanted	Outplanted	2	Ethanol	Arthropoda
827	ON822	Amphipod	2017-11-26	Winter	Manza outplanted	Outplanted	2	Ethanol	Arthropoda
828	ON823	Ofiura	2017-11-26	Winter	Manza outplanted	Outplanted	2	Ethanol	Echinodermata
829	ON824	Crab	2017-11-26	Winter	Manza outplanted	Outplanted	2	Ethanol	Arthropoda
830	ON825	Crab	2017-11-26	Winter	Manza outplanted	Outplanted	2	Ethanol	Arthropoda
831	ON826	Crab	2017-11-26	Winter	Manza outplanted	Outplanted	2	Ethanol	Arthropoda
832	ON827	Crab	2017-11-26	Winter	Manza outplanted	Outplanted	2	Ethanol	Arthropoda
833	ON828	Ofiura	2017-11-26	Winter	Manza outplanted	Outplanted	2	Ethanol	Echinodermata
834	ON829	Crab	2017-11-26	Winter	Manza outplanted	Outplanted	2	Ethanol	Arthropoda
835	ON830	Nematod	2017-11-26	Winter	Manza outplanted	Outplanted	2	Ethanol	Nematoda
836	ON831	Ofiura	2017-11-26	Winter	Manza outplanted	Outplanted	2	Ethanol	Echinodermata
837	ON832	Poly	2017-11-26	Winter	Manza outplanted	Outplanted	2	Ethanol	Annelida
838	ON833	Shrimp	2017-11-26	Winter	Manza outplanted	Outplanted	2	Ethanol	Arthropoda
839	ON834	Crab	2017-11-26	Winter	Manza outplanted	Outplanted	2	Ethanol	Arthropoda
840	ON835	Ofiura	2017-11-26	Winter	Manza outplanted	Outplanted	2	Ethanol	Echinodermata
841	ON836	Gastropod	2017-11-26	Winter	Manza outplanted	Outplanted	2	Ethanol	Mollusca
842	ON837	Starfish	2017-11-26	Winter	Manza outplanted	Outplanted	2	Ethanol	Echinodermata
843	ON838	Crab	2017-11-26	Winter	Manza outplanted	Outplanted	2	Ethanol	Arthropoda
844	ON839	Crab	2017-11-26	Winter	Manza outplanted	Outplanted	2	Ethanol	Arthropoda
845	ON840	Crab	2017-11-26	Winter	Manza outplanted	Outplanted	2	Ethanol	Arthropoda
846	ON841	Crab	2017-11-26	Winter	Manza outplanted	Outplanted	2	Ethanol	Arthropoda
847	ON842	Ofiura	2017-11-26	Winter	Manza outplanted	Outplanted	2	Ethanol	Echinodermata
848	ON843	Crab	2017-11-26	Winter	Manza outplanted	Outplanted	2	Ethanol	Arthropoda
849	ON844	Nemertin	2017-11-26	Winter	Manza outplanted	Outplanted	2	Ethanol	Nemertea
850	ON845	Poly	2017-11-26	Winter	Manza outplanted	Outplanted	2	Ethanol	Annelida
851	ON846	Crab	2017-11-26	Winter	Manza outplanted	Outplanted	2	Ethanol	Arthropoda
852	ON847	Ofiura	2017-11-26	Winter	Manza outplanted	Outplanted	2	Ethanol	Echinodermata
853	ON848	Ofiura	2017-11-26	Winter	Manza outplanted	Outplanted	2	Ethanol	Echinodermata
854	ON849	Ofiura	2017-11-26	Winter	Manza outplanted	Outplanted	2	Ethanol	Echinodermata
855	ON850	Ofiura	2017-11-26	Winter	Manza outplanted	Outplanted	2	Ethanol	Echinodermata
856	ON851	Ofiura	2017-11-26	Winter	Manza outplanted	Outplanted	2	Ethanol	Echinodermata
857	ON852	Gastropod	2017-11-26	Winter	Manza outplanted	Outplanted	2	Ethanol	Mollusca
858	ON853	gastropod	2017-11-26	Winter	Manza outplanted	Outplanted	2	Ethanol	Mollusca
859	ON854	shrimp	2017-11-26	Winter	Manza outplanted	Outplanted	2	Ethanol	Arthropoda
860	ON855	Poly	2017-11-26	Winter	Manza outplanted	Outplanted	2	Ethanol	Annelida
861	ON856	Poly	2017-11-26	Winter	Manza outplanted	Outplanted	2	Ethanol	Annelida
862	ON857	Shrimp	2017-11-26	Winter	Manza outplanted	Outplanted	2	Ethanol	Arthropoda
863	ON858	Ofiura	2017-11-26	Winter	Manza outplanted	Outplanted	2	Ethanol	Echinodermata
864	ON859	Crab	2017-11-26	Winter	Manza outplanted	Outplanted	2	Ethanol	Arthropoda
865	ON860	Gastropod	2017-11-26	Winter	Manza outplanted	Outplanted	2	Ethanol	Mollusca
866	ON861	Ofiura	2017-11-26	Winter	Manza outplanted	Outplanted	2	Ethanol	Echinodermata
867	ON862	Ofiura	2017-11-26	Winter	Manza outplanted	Outplanted	3	Ethanol	Echinodermata
868	ON863	Ofiura	2017-11-26	Winter	Manza outplanted	Outplanted	3	Ethanol	Echinodermata
869	ON864	gastropod	2017-11-26	Winter	Manza outplanted	Outplanted	3	Ethanol	Mollusca
870	ON865	Gastropod	2017-11-26	Winter	Manza outplanted	Outplanted	3	Ethanol	Mollusca
871	ON866	Ofiura	2017-11-26	Winter	Manza outplanted	Outplanted	3	Ethanol	Echinodermata
872	ON867	Sea Slug	2017-11-26	Winter	Manza outplanted	Outplanted	3	Ethanol	Mollusca
873	ON868	Crab	2017-11-26	Winter	Manza outplanted	Outplanted	3	Ethanol	Arthropoda
874	ON869	Gastropod	2017-11-26	Winter	Manza outplanted	Outplanted	3	Ethanol	Mollusca
875	ON870	Poly	2017-11-26	Winter	Manza outplanted	Outplanted	3	Ethanol	Annelida
876	ON871	Crab	2017-11-26	Winter	Manza outplanted	Outplanted	3	Ethanol	Arthropoda
877	ON872	Amphipod	2017-11-26	Winter	Manza outplanted	Outplanted	3	Ethanol	Arthropoda
878	ON873	Poly	2017-11-26	Winter	Manza outplanted	Outplanted	3	Ethanol	Annelida
879	ON874	Ofiura	2017-11-26	Winter	Manza outplanted	Outplanted	3	Ethanol	Echinodermata
880	ON875	Ofiura	2017-11-26	Winter	Manza outplanted	Outplanted	3	Ethanol	Echinodermata
881	ON876	Isopod	2017-11-26	Winter	Manza outplanted	Outplanted	3	Ethanol	Arthropoda
882	ON877	Crab	2017-11-26	Winter	Manza outplanted	Outplanted	3	Ethanol	Arthropoda
883	ON878	Crab	2017-11-26	Winter	Manza outplanted	Outplanted	3	Ethanol	Arthropoda
884	ON879	Isopod	2017-11-26	Winter	Manza outplanted	Outplanted	3	Ethanol	Arthropoda
885	ON880	Crab	2017-11-26	Winter	Manza outplanted	Outplanted	3	Ethanol	Arthropoda
886	ON881	Crab	2017-11-26	Winter	Manza outplanted	Outplanted	3	Ethanol	Arthropoda
887	ON882	Crab	2017-11-26	Winter	Manza outplanted	Outplanted	3	Ethanol	Arthropoda
888	ON883	Crab	2017-11-26	Winter	Manza outplanted	Outplanted	3	Ethanol	Arthropoda
889	ON884	Gastropod	2017-11-26	Winter	Manza outplanted	Outplanted	3	Ethanol	Mollusca
890	ON885	Crab	2017-11-26	Winter	Manza outplanted	Outplanted	3	Ethanol	Arthropoda
891	ON886	Gastropod	2017-11-26	Winter	Manza outplanted	Outplanted	3	Ethanol	Mollusca
892	ON887	Crab	2017-11-26	Winter	Manza outplanted	Outplanted	3	Ethanol	Arthropoda
893	ON888	Sea Slug?	2017-11-26	Winter	Manza outplanted	Outplanted	3	Ethanol	Unknown
894	ON889	Crab	2017-11-26	Winter	Manza outplanted	Outplanted	3	Ethanol	Arthropoda
895	ON890	Amphipod	2017-11-26	Winter	Manza outplanted	Outplanted	3	Ethanol	Arthropoda
896	ON891	Ofiura	2017-11-26	Winter	Manza outplanted	Outplanted	3	Ethanol	Echinodermata
897	ON892	Ofiura	2017-11-26	Winter	Manza outplanted	Outplanted	3	Ethanol	Echinodermata
898	ON893	Ofiura	2017-11-26	Winter	Manza outplanted	Outplanted	3	Ethanol	Echinodermata
899	ON894	Crab	2017-11-26	Winter	Manza outplanted	Outplanted	3	Ethanol	Arthropoda
900	ON895	Ofiura	2017-11-26	Winter	Manza outplanted	Outplanted	3	Ethanol	Echinodermata
901	ON896	Shrimp	2017-11-26	Winter	Manza outplanted	Outplanted	3	Ethanol	Arthropoda
902	ON897	Gastropod	2017-11-26	Winter	Manza outplanted	Outplanted	3	Ethanol	Mollusca
903	ON898	Sea Slug	2017-11-26	Winter	Manza outplanted	Outplanted	3	Ethanol	Mollusca
904	ON899	Poly	2017-11-26	Winter	Manza outplanted	Outplanted	3	Ethanol	Annelida
905	ON900	Nudi	2017-11-26	Winter	Manza outplanted	Outplanted	3	Ethanol	Mollusca
906	ON901	Crab	2017-11-26	Winter	Manza outplanted	Outplanted	3	Ethanol	Arthropoda
907	ON902	Poly	2017-11-26	Winter	Manza outplanted	Outplanted	3	Ethanol	Annelida
908	ON903	Shrimp	2017-11-26	Winter	Manza outplanted	Outplanted	3	Ethanol	Arthropoda
909	ON904	Ofiura	2017-11-26	Winter	Manza outplanted	Outplanted	3	Ethanol	Echinodermata
910	ON905	Crab	2017-11-26	Winter	Manza outplanted	Outplanted	3	Ethanol	Arthropoda
911	ON906	Crab	2017-11-26	Winter	Manza outplanted	Outplanted	3	Ethanol	Arthropoda
912	ON907	Crab	2017-11-26	Winter	Manza outplanted	Outplanted	3	Ethanol	Arthropoda
913	ON908	Crab	2017-11-26	Winter	Manza outplanted	Outplanted	3	Ethanol	Arthropoda
914	ON909	Poly	2017-11-26	Winter	Manza outplanted	Outplanted	3	Ethanol	Annelida
915	ON910	Crab	2017-11-26	Winter	Manza outplanted	Outplanted	3	Ethanol	Arthropoda
916	ON911	Crab	2017-11-26	Winter	Manza outplanted	Outplanted	3	Ethanol	Arthropoda
917	ON912	Ofiura	2017-11-26	Winter	Manza outplanted	Outplanted	3	Ethanol	Echinodermata
918	ON913	Ofiura	2017-11-26	Winter	Manza outplanted	Outplanted	3	Ethanol	Echinodermata
919	ON914	Crab	2017-11-26	Winter	Manza outplanted	Outplanted	3	Ethanol	Arthropoda
920	ON915	Ofiura	2017-11-26	Winter	Manza outplanted	Outplanted	3	Ethanol	Echinodermata
921	ON916	Cowry / Ciprea	2017-11-26	Winter	Manza outplanted	Outplanted	3	Ethanol	Mollusca
922	ON917	Crab	2017-11-26	Winter	Manza outplanted	Outplanted	3	Ethanol	Arthropoda
923	ON918	Crab	2017-11-26	Winter	Manza outplanted	Outplanted	3	Ethanol	Arthropoda
924	ON919	Crab	2017-11-26	Winter	Manza outplanted	Outplanted	3	Ethanol	Arthropoda
925	ON920	Ofiura	2017-11-26	Winter	Manza outplanted	Outplanted	3	Ethanol	Echinodermata
926	ON921	Poly	2017-11-26	Winter	Manza outplanted	Outplanted	3	Ethanol	Annelida
927	ON922	Crab	2017-11-26	Winter	Manza outplanted	Outplanted	3	Ethanol	Arthropoda
928	ON923	Gastropod	2017-11-26	Winter	Manza outplanted	Outplanted	3	Ethanol	Mollusca
929	ON924	Shrimp	2017-11-26	Winter	Manza outplanted	Outplanted	3	Ethanol	Arthropoda
930	ON925	Shrimp	2017-11-26	Winter	Manza outplanted	Outplanted	3	Ethanol	Arthropoda
931	ON926	Shrimp	2017-11-26	Winter	Manza outplanted	Outplanted	3	Ethanol	Arthropoda
932	ON927	Ofiura	2017-11-26	Winter	Manza outplanted	Outplanted	3	Ethanol	Echinodermata
933	ON928	Ofiura	2017-11-26	Winter	Manza outplanted	Outplanted	3	Ethanol	Echinodermata
934	ON929	Poly	2017-11-26	Winter	Manza outplanted	Outplanted	3	Ethanol	Annelida
