# Supplementary material for: Coral cover and rubble cryptofauna abundance and diversity at outplanted reefs in Okinawa, Japan
Source: PeerJ. 2020 Sep 22;8:e9185. doi: 10.7717/peerj.9185 (PMC7518162; doi:10.7717/peerj.9185)
Supplement: Supplemental Information 3 [file peerj-08-9185-s003.zip › Raw Data/demersal benthos winter 2019.xlsx]

## Sheet: Raw data
Order	Label	Taxonomy	Date	Season	Site Name	Treatment	Bucket N	Preservative	Phylum
1	ON1801	slug	2019-01-30	Winter	Maeganeku outplanted 1	Outplanted	1	Ethanol	Mollusca
	ON1802	gastropod	2019-01-30	Winter	Maeganeku outplanted 1	Outplanted	1	Ethanol	Mollusca
	ON1803	shrimp	2019-01-30	Winter	Maeganeku outplanted 1	Outplanted	1	Ethanol	Arthropoda
	ON1804	nematode	2019-01-30	Winter	Maeganeku outplanted 1	Outplanted	1	Ethanol	Nematoda
	ON1805	ofiura	2019-01-30	Winter	Maeganeku outplanted 1	Outplanted	1	Ethanol	Echinodermata
	ON1806	shrimp	2019-01-30	Winter	Maeganeku outplanted 1	Outplanted	1	Ethanol	Arthropoda
	ON1807	crab	2019-01-30	Winter	Maeganeku outplanted 1	Outplanted	1	Ethanol	Arthropoda
	ON1808	polychaete	2019-01-30	Winter	Maeganeku outplanted 1	Outplanted	1	Ethanol	Annelida
	ON1809	bivalve	2019-01-30	Winter	Maeganeku outplanted 1	Outplanted	1	Ethanol	Mollusca
	ON1810	polychaete	2019-01-30	Winter	Maeganeku outplanted 1	Outplanted	1	Ethanol	Annelida
	ON1811	tanaidacea	2019-01-30	Winter	Maeganeku outplanted 1	Outplanted	1	Ethanol	Arthropoda
	ON1812	polychaete	2019-01-30	Winter	Maeganeku outplanted 1	Outplanted	1	Ethanol	Annelida
	ON1813	bivalve	2019-01-30	Winter	Maeganeku outplanted 1	Outplanted	1	Ethanol	Mollusca
	ON1814	gastropod	2019-01-30	Winter	Maeganeku outplanted 1	Outplanted	1	Ethanol	Mollusca
	ON1815	polychaete	2019-01-30	Winter	Maeganeku outplanted 1	Outplanted	1	Ethanol	Annelida
	ON1816	fish	2019-01-30	Winter	Maeganeku outplanted 1	Outplanted	1	Ethanol	Chordata
	ON1817	gastropod	2019-01-30	Winter	Maeganeku outplanted 1	Outplanted	1	Ethanol	Mollusca
	ON1818	crab	2019-01-30	Winter	Maeganeku outplanted 1	Outplanted	1	Ethanol	Arthropoda
	ON1819	hermit	2019-01-30	Winter	Maeganeku outplanted 1	Outplanted	1	Ethanol	Arthropoda
	ON1820	isopod	2019-01-30	Winter	Maeganeku outplanted 1	Outplanted	1	Ethanol	Arthropoda
	ON1821	isopod	2019-01-30	Winter	Maeganeku outplanted 1	Outplanted	1	Ethanol	Arthropoda
	ON1822	isopod	2019-01-30	Winter	Maeganeku outplanted 1	Outplanted	1	Ethanol	Arthropoda
	ON1823	polychaete	2019-01-30	Winter	Maeganeku outplanted 1	Outplanted	1	Ethanol	Annelida
	ON1824	polychaete	2019-01-30	Winter	Maeganeku outplanted 1	Outplanted	1	Ethanol	Annelida
	ON1825	hermit	2019-01-30	Winter	Maeganeku outplanted 1	Outplanted	1	Ethanol	Arthropoda
	ON1826	crab	2019-01-30	Winter	Maeganeku outplanted 1	Outplanted	1	Ethanol	Arthropoda
	ON1827	shrimp	2019-01-30	Winter	Maeganeku outplanted 1	Outplanted	1	Ethanol	Arthropoda
	ON1828	isopod	2019-01-30	Winter	Maeganeku outplanted 1	Outplanted	1	Ethanol	Arthropoda
	ON1829	crab	2019-01-30	Winter	Maeganeku outplanted 1	Outplanted	1	Ethanol	Arthropoda
	ON1830	hermit	2019-01-30	Winter	Maeganeku outplanted 1	Outplanted	1	Ethanol	Arthropoda
	ON1831	crab	2019-01-30	Winter	Maeganeku outplanted 1	Outplanted	1	Ethanol	Arthropoda
	ON1832	slug	2019-01-30	Winter	Maeganeku outplanted 1	Outplanted	1	Ethanol	Mollusca
	ON1833	chiton?	2019-01-30	Winter	Maeganeku outplanted 1	Outplanted	1	Ethanol	Unknown
	ON1834	crab	2019-01-30	Winter	Maeganeku outplanted 1	Outplanted	1	Ethanol	Arthropoda
	ON1835	crab	2019-01-30	Winter	Maeganeku outplanted 1	Outplanted	1	Ethanol	Arthropoda
	ON1836	nudi	2019-01-30	Winter	Maeganeku outplanted 1	Outplanted	1	Ethanol	Mollusca
	ON1837	shrimp	2019-01-30	Winter	Maeganeku outplanted 1	Outplanted	1	Ethanol	Arthropoda
	ON1838	polychaete	2019-01-30	Winter	Maeganeku outplanted 1	Outplanted	1	Ethanol	Annelida
	ON1839	shrimp	2019-01-30	Winter	Maeganeku outplanted 1	Outplanted	1	Ethanol	Arthropoda
	ON1840	amphipod	2019-01-30	Winter	Maeganeku outplanted 1	Outplanted	1	Ethanol	Arthropoda
	ON1841	polychaete	2019-01-30	Winter	Maeganeku outplanted 1	Outplanted	1	Ethanol	Annelida
	ON1842	gastropod	2019-01-30	Winter	Maeganeku outplanted 1	Outplanted	1	Ethanol	Mollusca
	ON1843	gastropod	2019-01-30	Winter	Maeganeku outplanted 1	Outplanted	1	Ethanol	Mollusca
	ON1844	gastropod	2019-01-30	Winter	Maeganeku outplanted 1	Outplanted	1	Ethanol	Mollusca
	ON1845	Priapulid?	2019-01-30	Winter	Maeganeku outplanted 1	Outplanted	1	Ethanol	Unknown
	ON1846	Nudi	2019-01-30	Winter	Maeganeku outplanted 1	Outplanted	1	Ethanol	Mollusca
	ON1847	polychaete	2019-01-30	Winter	Maeganeku outplanted 1	Outplanted	1	Ethanol	Annelida
	ON1848	amphipod	2019-01-30	Winter	Maeganeku outplanted 1	Outplanted	1	Ethanol	Arthropoda
	ON1849	crab	2019-01-30	Winter	Maeganeku outplanted 1	Outplanted	1	Ethanol	Arthropoda
	ON1850	polychaete	2019-01-30	Winter	Maeganeku outplanted 1	Outplanted	1	Ethanol	Annelida
	ON1851	isopod	2019-01-30	Winter	Maeganeku outplanted 1	Outplanted	1	Ethanol	Arthropoda
	ON1852	polychaete	2019-01-30	Winter	Maeganeku outplanted 1	Outplanted	1	Ethanol	Annelida
	ON1853	Shrimp	2019-01-30	Winter	Maeganeku outplanted 1	Outplanted	1	Ethanol	Arthropoda
	ON1854	shrimp	2019-01-30	Winter	Maeganeku outplanted 1	Outplanted	1	Ethanol	Arthropoda
	ON1855	nudi	2019-01-30	Winter	Maeganeku outplanted 1	Outplanted	1	Ethanol	Mollusca
	ON1856	crab?	2019-01-30	Winter	Maeganeku outplanted 1	Outplanted	1	Ethanol	Unknown
	ON1857	nudi	2019-01-30	Winter	Maeganeku outplanted 1	Outplanted	1	Ethanol	Mollusca
	ON1858	nudi	2019-01-30	Winter	Maeganeku outplanted 1	Outplanted	1	Ethanol	Mollusca
	ON1859	crab	2019-01-30	Winter	Maeganeku outplanted 1	Outplanted	1	Ethanol	Arthropoda
	ON1860	crab	2019-01-30	Winter	Maeganeku outplanted 1	Outplanted	1	Ethanol	Arthropoda
	ON1861	crab	2019-01-30	Winter	Maeganeku outplanted 1	Outplanted	1	Ethanol	Arthropoda
	ON1862	polychaete	2019-01-30	Winter	Maeganeku outplanted 1	Outplanted	1	Ethanol	Annelida
	ON1863	crab	2019-01-30	Winter	Maeganeku outplanted 1	Outplanted	1	Ethanol	Arthropoda
	ON1864	snail	2019-01-30	Winter	Maeganeku outplanted 1	Outplanted	1	Ethanol	Mollusca
	ON1865	gastropod? hermit?	2019-01-30	Winter	Maeganeku outplanted 1	Outplanted	1	Ethanol	Unknown
	ON1866	crab	2019-01-30	Winter	Maeganeku outplanted 1	Outplanted	2	Ethanol	Arthropoda
	ON1867	crab	2019-01-30	Winter	Maeganeku outplanted 1	Outplanted	2	Ethanol	Arthropoda
	ON1868	crab	2019-01-30	Winter	Maeganeku outplanted 1	Outplanted	2	Ethanol	Arthropoda
	ON1869	crab	2019-01-30	Winter	Maeganeku outplanted 1	Outplanted	2	Ethanol	Arthropoda
	ON1870	crab	2019-01-30	Winter	Maeganeku outplanted 1	Outplanted	2	Ethanol	Arthropoda
	ON1871	crab	2019-01-30	Winter	Maeganeku outplanted 1	Outplanted	2	Ethanol	Arthropoda
	ON1872	crab	2019-01-30	Winter	Maeganeku outplanted 1	Outplanted	2	Ethanol	Arthropoda
	ON1873	crab	2019-01-30	Winter	Maeganeku outplanted 1	Outplanted	2	Ethanol	Arthropoda
	ON1874	crab	2019-01-30	Winter	Maeganeku outplanted 1	Outplanted	2	Ethanol	Arthropoda
	ON1875	crab	2019-01-30	Winter	Maeganeku outplanted 1	Outplanted	2	Ethanol	Arthropoda
	ON1876	crab	2019-01-30	Winter	Maeganeku outplanted 1	Outplanted	2	Ethanol	Arthropoda
	ON1877	crab	2019-01-30	Winter	Maeganeku outplanted 1	Outplanted	2	Ethanol	Arthropoda
	ON1878	hermit	2019-01-30	Winter	Maeganeku outplanted 1	Outplanted	2	Ethanol	Arthropoda
	ON1879	polychaete	2019-01-30	Winter	Maeganeku outplanted 1	Outplanted	2	Ethanol	Annelida
	ON1880	crab	2019-01-30	Winter	Maeganeku outplanted 1	Outplanted	2	Ethanol	Arthropoda
	ON1881	crab	2019-01-30	Winter	Maeganeku outplanted 1	Outplanted	2	Ethanol	Arthropoda
	ON1882	crab	2019-01-30	Winter	Maeganeku outplanted 1	Outplanted	2	Ethanol	Arthropoda
	ON1883	crab	2019-01-30	Winter	Maeganeku outplanted 1	Outplanted	2	Ethanol	Arthropoda
	ON1884	polychaete	2019-01-30	Winter	Maeganeku outplanted 1	Outplanted	2	Ethanol	Annelida
	ON1885	crab	2019-01-30	Winter	Maeganeku outplanted 1	Outplanted	2	Ethanol	Arthropoda
	ON1886	crab	2019-01-30	Winter	Maeganeku outplanted 1	Outplanted	2	Ethanol	Arthropoda
	ON1887	crab	2019-01-30	Winter	Maeganeku outplanted 1	Outplanted	2	Ethanol	Arthropoda
	ON1888	crab	2019-01-30	Winter	Maeganeku outplanted 1	Outplanted	2	Ethanol	Arthropoda
	ON1889	crab	2019-01-30	Winter	Maeganeku outplanted 1	Outplanted	2	Ethanol	Arthropoda
	ON1890	gastropod	2019-01-30	Winter	Maeganeku outplanted 1	Outplanted	2	Ethanol	Mollusca
	ON1891	crab	2019-01-30	Winter	Maeganeku outplanted 1	Outplanted	2	Ethanol	Arthropoda
	ON1892	polychaete	2019-01-30	Winter	Maeganeku outplanted 1	Outplanted	2	Ethanol	Annelida
	ON1893	crab	2019-01-30	Winter	Maeganeku outplanted 1	Outplanted	2	Ethanol	Arthropoda
	ON1894	crab	2019-01-30	Winter	Maeganeku outplanted 1	Outplanted	2	Ethanol	Arthropoda
	ON1895	polychaete	2019-01-30	Winter	Maeganeku outplanted 1	Outplanted	2	Ethanol	Annelida
	ON1896	snail	2019-01-30	Winter	Maeganeku outplanted 1	Outplanted	2	Ethanol	Mollusca
	ON1897	crab	2019-01-30	Winter	Maeganeku outplanted 1	Outplanted	2	Ethanol	Arthropoda
	ON1898	crab	2019-01-30	Winter	Maeganeku outplanted 1	Outplanted	2	Ethanol	Arthropoda
	ON1899	gastropod	2019-01-30	Winter	Maeganeku outplanted 1	Outplanted	2	Ethanol	Mollusca
	ON1900	crab	2019-01-30	Winter	Maeganeku outplanted 1	Outplanted	2	Ethanol	Arthropoda
	ON1901	amphipod	2019-01-30	Winter	Maeganeku outplanted 1	Outplanted	2	Ethanol	Arthropoda
	ON1902	amphipod	2019-01-30	Winter	Maeganeku outplanted 1	Outplanted	2	Ethanol	Arthropoda
	ON1903	crab	2019-01-30	Winter	Maeganeku outplanted 1	Outplanted	2	Ethanol	Arthropoda
	ON1904	crab	2019-01-30	Winter	Maeganeku outplanted 1	Outplanted	2	Ethanol	Arthropoda
	ON1905	crab	2019-01-30	Winter	Maeganeku outplanted 1	Outplanted	2	Ethanol	Arthropoda
	ON1906	crab	2019-01-30	Winter	Maeganeku outplanted 1	Outplanted	2	Ethanol	Arthropoda
	ON1907	polychaete	2019-01-30	Winter	Maeganeku outplanted 1	Outplanted	2	Ethanol	Annelida
	ON1908	crab	2019-01-30	Winter	Maeganeku outplanted 1	Outplanted	2	Ethanol	Arthropoda
	ON1909	crab	2019-01-30	Winter	Maeganeku outplanted 1	Outplanted	2	Ethanol	Arthropoda
	ON1910	polychaete	2019-01-30	Winter	Maeganeku outplanted 1	Outplanted	2	Ethanol	Annelida
	ON1911	oligochaete?	2019-01-30	Winter	Maeganeku outplanted 1	Outplanted	2	Ethanol	Unknown
	ON1912	amphipod	2019-01-30	Winter	Maeganeku outplanted 1	Outplanted	2	Ethanol	Arthropoda
	ON1913	crab	2019-01-30	Winter	Maeganeku outplanted 1	Outplanted	2	Ethanol	Arthropoda
	ON1914	shrimp	2019-01-30	Winter	Maeganeku outplanted 1	Outplanted	2	Ethanol	Arthropoda
	ON1915	crab	2019-01-30	Winter	Maeganeku outplanted 1	Outplanted	2	Ethanol	Arthropoda
	ON1916	crab	2019-01-30	Winter	Maeganeku outplanted 1	Outplanted	2	Ethanol	Arthropoda
	ON1917	amphipod	2019-01-30	Winter	Maeganeku outplanted 1	Outplanted	2	Ethanol	Arthropoda
	ON1918	crab	2019-01-30	Winter	Maeganeku outplanted 1	Outplanted	2	Ethanol	Arthropoda
	ON1919	shrimp	2019-01-30	Winter	Maeganeku outplanted 1	Outplanted	2	Ethanol	Arthropoda
	ON1920	bivalve	2019-01-30	Winter	Maeganeku outplanted 1	Outplanted	2	Ethanol	Mollusca
	ON1921	hermit	2019-01-30	Winter	Maeganeku outplanted 1	Outplanted	2	Ethanol	Arthropoda
	ON1922	crab	2019-01-30	Winter	Maeganeku outplanted 1	Outplanted	2	Ethanol	Arthropoda
	ON1923	amphipod	2019-01-30	Winter	Maeganeku outplanted 1	Outplanted	2	Ethanol	Arthropoda
	ON1924	hermit	2019-01-30	Winter	Maeganeku outplanted 1	Outplanted	2	Ethanol	Arthropoda
	ON1925	hermit	2019-01-30	Winter	Maeganeku outplanted 1	Outplanted	2	Ethanol	Arthropoda
	ON1926	Gastropod	2019-01-30	Winter	Maeganeku outplanted 1	Outplanted	2	Ethanol	Mollusca
	ON1927	crab	2019-01-30	Winter	Maeganeku outplanted 1	Outplanted	2	Ethanol	Arthropoda
	ON1928	flatworm	2019-01-30	Winter	Maeganeku outplanted 1	Outplanted	2	Ethanol	Platyhelminthes
	ON1929	Crab	2019-01-30	Winter	Maeganeku outplanted 1	Outplanted	2	Ethanol	Arthropoda
	ON1930	crab	2019-01-30	Winter	Maeganeku outplanted 1	Outplanted	2	Ethanol	Arthropoda
	ON1931	gastropod	2019-01-30	Winter	Maeganeku outplanted 1	Outplanted	2	Ethanol	Mollusca
	ON1932	bivalve	2019-01-30	Winter	Maeganeku outplanted 1	Outplanted	2	Ethanol	Mollusca
	ON1933	crab	2019-01-30	Winter	Maeganeku outplanted 1	Outplanted	2	Ethanol	Arthropoda
	ON1934	ofiura	2019-01-30	Winter	Maeganeku outplanted 1	Outplanted	2	Ethanol	Echinodermata
	ON1935	gastropod	2019-01-30	Winter	Maeganeku outplanted 1	Outplanted	2	Ethanol	Mollusca
	ON1936	gastropod	2019-01-30	Winter	Maeganeku outplanted 1	Outplanted	2	Ethanol	Mollusca
	ON1937	crab	2019-01-30	Winter	Maeganeku outplanted 1	Outplanted	2	Ethanol	Arthropoda
	ON1938	crab	2019-01-30	Winter	Maeganeku outplanted 1	Outplanted	2	Ethanol	Arthropoda
	ON1939	crab	2019-01-30	Winter	Maeganeku outplanted 1	Outplanted	2	Ethanol	Arthropoda
	ON1940	chiton	2019-01-30	Winter	Maeganeku outplanted 1	Outplanted	2	Ethanol	Mollusca
	ON1941	gastropod	2019-01-30	Winter	Maeganeku outplanted 1	Outplanted	2	Ethanol	Mollusca
	ON1942	gastropod	2019-01-30	Winter	Maeganeku outplanted 1	Outplanted	2	Ethanol	Mollusca
	ON1943	ofiura	2019-01-30	Winter	Maeganeku outplanted 1	Outplanted	2	Ethanol	Echinodermata
	ON1944	polychaete	2019-01-30	Winter	Maeganeku outplanted 1	Outplanted	2	Ethanol	Annelida
	ON1945	gastropod	2019-01-30	Winter	Maeganeku outplanted 1	Outplanted	2	Ethanol	Mollusca
	ON1946	shrimp	2019-01-30	Winter	Maeganeku outplanted 1	Outplanted	2	Ethanol	Arthropoda
	ON1947	amphipod	2019-01-30	Winter	Maeganeku outplanted 1	Outplanted	2	Ethanol	Arthropoda
	ON1948	crab	2019-01-30	Winter	Maeganeku outplanted 1	Outplanted	2	Ethanol	Arthropoda
	ON1949	crab	2019-01-30	Winter	Maeganeku outplanted 1	Outplanted	2	Ethanol	Arthropoda
	ON1950	crab	2019-01-30	Winter	Maeganeku outplanted 1	Outplanted	2	Ethanol	Arthropoda
	ON1951	hermit	2019-01-30	Winter	Maeganeku outplanted 1	Outplanted	2	Ethanol	Arthropoda
	ON1952	polychaete	2019-01-30	Winter	Maeganeku outplanted 1	Outplanted	2	Ethanol	Annelida
	ON1953	gastropod	2019-01-30	Winter	Maeganeku outplanted 1	Outplanted	2	Ethanol	Mollusca
	ON1954	amphipod	2019-01-30	Winter	Maeganeku outplanted 1	Outplanted	2	Ethanol	Arthropoda
	ON1955	crab	2019-01-30	Winter	Maeganeku outplanted 1	Outplanted	3	Ethanol	Arthropoda
	ON1956	crab	2019-01-30	Winter	Maeganeku outplanted 1	Outplanted	3	Ethanol	Arthropoda
	ON1957	gastropod	2019-01-30	Winter	Maeganeku outplanted 1	Outplanted	3	Ethanol	Mollusca
	ON1958	gastropod	2019-01-30	Winter	Maeganeku outplanted 1	Outplanted	3	Ethanol	Mollusca
	ON1959	polychaete	2019-01-30	Winter	Maeganeku outplanted 1	Outplanted	3	Ethanol	Annelida
	ON1960	Echiura	2019-01-30	Winter	Maeganeku outplanted 1	Outplanted	3	Ethanol	Annelida
	ON1961	?	2019-01-30	Winter	Maeganeku outplanted 1	Outplanted	3	Ethanol	Unknown
	ON1962	amphipod	2019-01-30	Winter	Maeganeku outplanted 1	Outplanted	3	Ethanol	Arthropoda
	ON1963	tanaidacea	2019-01-30	Winter	Maeganeku outplanted 1	Outplanted	3	Ethanol	Arthropoda
	ON1964	nematode	2019-01-30	Winter	Maeganeku outplanted 1	Outplanted	3	Ethanol	Nematoda
	ON1965	sea urchin	2019-01-30	Winter	Maeganeku outplanted 1	Outplanted	3	Ethanol	Echinodermata
	ON1966	nematode	2019-01-30	Winter	Maeganeku outplanted 1	Outplanted	3	Ethanol	Nematoda
	ON1967	polychaete	2019-01-30	Winter	Maeganeku outplanted 1	Outplanted	3	Ethanol	Annelida
	ON1968	gastropod	2019-01-30	Winter	Maeganeku outplanted 1	Outplanted	3	Ethanol	Mollusca
	ON1969	crab	2019-01-30	Winter	Maeganeku outplanted 1	Outplanted	3	Ethanol	Arthropoda
	ON1970	crab	2019-01-30	Winter	Maeganeku outplanted 1	Outplanted	3	Ethanol	Arthropoda
	ON1971	crab	2019-01-30	Winter	Maeganeku outplanted 1	Outplanted	3	Ethanol	Arthropoda
	ON1972	gastropod	2019-01-30	Winter	Maeganeku outplanted 1	Outplanted	3	Ethanol	Mollusca
	ON1973	gastropod	2019-01-30	Winter	Maeganeku outplanted 1	Outplanted	3	Ethanol	Mollusca
	ON1974	crab	2019-01-30	Winter	Maeganeku outplanted 1	Outplanted	3	Ethanol	Arthropoda
	ON1975	crab	2019-01-30	Winter	Maeganeku outplanted 1	Outplanted	3	Ethanol	Arthropoda
	ON1976	ofiura	2019-01-30	Winter	Maeganeku outplanted 1	Outplanted	3	Ethanol	Echinodermata
	ON1977	bivalve	2019-01-30	Winter	Maeganeku outplanted 1	Outplanted	3	Ethanol	Mollusca
	ON1978	hermit	2019-01-30	Winter	Maeganeku outplanted 1	Outplanted	3	Ethanol	Arthropoda
	ON1979	snail	2019-01-30	Winter	Maeganeku outplanted 1	Outplanted	3	Ethanol	Mollusca
	ON1980	mantis shrimp	2019-01-30	Winter	Maeganeku outplanted 1	Outplanted	3	Ethanol	Arthropoda
	ON1981	polychaete	2019-01-30	Winter	Maeganeku outplanted 1	Outplanted	3	Ethanol	Annelida
	ON1982	crab	2019-01-30	Winter	Maeganeku outplanted 1	Outplanted	3	Ethanol	Arthropoda
	ON1983	crab	2019-01-30	Winter	Maeganeku outplanted 1	Outplanted	3	Ethanol	Arthropoda
	ON1984	crab	2019-01-30	Winter	Maeganeku outplanted 1	Outplanted	3	Ethanol	Arthropoda
	ON1985	crab	2019-01-30	Winter	Maeganeku outplanted 1	Outplanted	3	Ethanol	Arthropoda
	ON1986	crab	2019-01-30	Winter	Maeganeku outplanted 1	Outplanted	3	Ethanol	Arthropoda
	ON1987	crab	2019-01-30	Winter	Maeganeku outplanted 1	Outplanted	3	Ethanol	Arthropoda
	ON1988	gastropod	2019-01-30	Winter	Maeganeku outplanted 1	Outplanted	3	Ethanol	Mollusca
	ON1989	gastropod	2019-01-30	Winter	Maeganeku outplanted 1	Outplanted	3	Ethanol	Mollusca
	ON1990	polychaete	2019-01-30	Winter	Maeganeku outplanted 1	Outplanted	3	Ethanol	Annelida
	ON1991	gastropod	2019-01-30	Winter	Maeganeku outplanted 1	Outplanted	3	Ethanol	Mollusca
	ON1992	crab	2019-01-30	Winter	Maeganeku outplanted 1	Outplanted	3	Ethanol	Arthropoda
	ON1993	crab	2019-01-30	Winter	Maeganeku outplanted 1	Outplanted	3	Ethanol	Arthropoda
	ON1994	crab	2019-01-30	Winter	Maeganeku outplanted 1	Outplanted	3	Ethanol	Arthropoda
	ON1995	crab	2019-01-30	Winter	Maeganeku outplanted 1	Outplanted	3	Ethanol	Arthropoda
	ON1996	crab	2019-01-30	Winter	Maeganeku outplanted 1	Outplanted	3	Ethanol	Arthropoda
	ON1997	crab	2019-01-30	Winter	Maeganeku outplanted 1	Outplanted	3	Ethanol	Arthropoda
	ON1998	crab	2019-01-30	Winter	Maeganeku outplanted 1	Outplanted	3	Ethanol	Arthropoda
	ON1999	crab	2019-01-30	Winter	Maeganeku outplanted 1	Outplanted	3	Ethanol	Arthropoda
	ON2000	crab	2019-01-30	Winter	Maeganeku outplanted 1	Outplanted	3	Ethanol	Arthropoda
	ON2001	hermit	2019-01-30	Winter	Maeganeku outplanted 1	Outplanted	3	Ethanol	Arthropoda
	ON2002	crab	2019-01-30	Winter	Maeganeku outplanted 1	Outplanted	3	Ethanol	Arthropoda
	ON2003	polychaete	2019-01-30	Winter	Maeganeku outplanted 1	Outplanted	3	Ethanol	Annelida
	ON2004	hermit	2019-01-30	Winter	Maeganeku outplanted 1	Outplanted	3	Ethanol	Arthropoda
	ON2005	crab	2019-01-30	Winter	Maeganeku outplanted 1	Outplanted	3	Ethanol	Arthropoda
	ON2006	hermit	2019-01-30	Winter	Maeganeku outplanted 1	Outplanted	3	Ethanol	Arthropoda
	ON2007	crab	2019-01-30	Winter	Maeganeku outplanted 1	Outplanted	3	Ethanol	Arthropoda
	ON2008	crab	2019-01-30	Winter	Maeganeku outplanted 1	Outplanted	3	Ethanol	Arthropoda
	ON2009	hermit	2019-01-30	Winter	Maeganeku outplanted 1	Outplanted	3	Ethanol	Arthropoda
	ON2010	hermit	2019-01-30	Winter	Maeganeku outplanted 1	Outplanted	3	Ethanol	Arthropoda
	ON2011	isopod	2019-01-30	Winter	Maeganeku outplanted 1	Outplanted	3	Ethanol	Arthropoda
	ON2012	crab	2019-01-30	Winter	Maeganeku outplanted 1	Outplanted	3	Ethanol	Arthropoda
	ON2013	crab	2019-01-30	Winter	Maeganeku outplanted 1	Outplanted	3	Ethanol	Arthropoda
	ON2014	crab	2019-02-07	Winter	Maeganeku control 1	Control	1	Ethanol	Arthropoda
	ON2015	crab	2019-02-07	Winter	Maeganeku control 1	Control	1	Ethanol	Arthropoda
	ON2016	sea urchin	2019-02-07	Winter	Maeganeku control 1	Control	1	Ethanol	Echinodermata
	ON2017	crab	2019-02-07	Winter	Maeganeku control 1	Control	1	Ethanol	Arthropoda
	ON2018	worm? oloturia?	2019-02-07	Winter	Maeganeku control 1	Control	1	Ethanol	Unknown
	ON2019	hermit	2019-02-07	Winter	Maeganeku control 1	Control	1	Ethanol	Arthropoda
	ON2020	amphipod	2019-02-07	Winter	Maeganeku control 1	Control	1	Ethanol	Arthropoda
	ON2021	polychaete	2019-02-07	Winter	Maeganeku control 1	Control	1	Ethanol	Annelida
	ON2022	gastropod	2019-02-07	Winter	Maeganeku control 1	Control	1	Ethanol	Mollusca
	ON2023	amphipod	2019-02-07	Winter	Maeganeku control 1	Control	1	Ethanol	Arthropoda
	ON2024	gastropod	2019-02-07	Winter	Maeganeku control 1	Control	1	Ethanol	Mollusca
	ON2025	isopod?	2019-02-07	Winter	Maeganeku control 1	Control	1	Ethanol	Unknown
	ON2026	amphipod	2019-02-07	Winter	Maeganeku control 1	Control	1	Ethanol	Arthropoda
	ON2027	amphipod	2019-02-07	Winter	Maeganeku control 1	Control	1	Ethanol	Arthropoda
	ON2028	crab	2019-02-07	Winter	Maeganeku control 1	Control	1	Ethanol	Arthropoda
	ON2029	nematode	2019-02-07	Winter	Maeganeku control 1	Control	1	Ethanol	Nematoda
	ON2030	Isopod	2019-02-07	Winter	Maeganeku control 1	Control	1	Ethanol	Arthropoda
	ON2031	nemertin	2019-02-07	Winter	Maeganeku control 1	Control	1	Ethanol	Nemertea
	ON2032	gastropod	2019-02-07	Winter	Maeganeku control 1	Control	1	Ethanol	Mollusca
	ON2033	crab	2019-02-07	Winter	Maeganeku control 1	Control	1	Ethanol	Arthropoda
	ON2034	crab	2019-02-07	Winter	Maeganeku control 1	Control	1	Ethanol	Arthropoda
	ON2035	crab	2019-02-07	Winter	Maeganeku control 1	Control	1	Ethanol	Arthropoda
	ON2036	gastropod	2019-02-07	Winter	Maeganeku control 1	Control	1	Ethanol	Mollusca
	ON2037	Hermit	2019-02-07	Winter	Maeganeku control 1	Control	1	Ethanol	Arthropoda
	ON2038	crab	2019-02-07	Winter	Maeganeku control 1	Control	1	Ethanol	Arthropoda
	ON2039	crab	2019-02-07	Winter	Maeganeku control 1	Control	1	Ethanol	Arthropoda
	ON2040	crab	2019-02-07	Winter	Maeganeku control 1	Control	1	Ethanol	Arthropoda
	ON2041	crab	2019-02-07	Winter	Maeganeku control 1	Control	1	Ethanol	Arthropoda
	ON2042	amphipod	2019-02-07	Winter	Maeganeku control 1	Control	1	Ethanol	Arthropoda
	ON2043	ofiura	2019-02-07	Winter	Maeganeku control 1	Control	1	Ethanol	Echinodermata
	ON2044	crab	2019-02-07	Winter	Maeganeku control 1	Control	1	Ethanol	Arthropoda
	ON2045	crab	2019-02-07	Winter	Maeganeku control 1	Control	1	Ethanol	Arthropoda
	ON2046	crab	2019-02-07	Winter	Maeganeku control 1	Control	1	Ethanol	Arthropoda
	ON2047	crab	2019-02-07	Winter	Maeganeku control 1	Control	1	Ethanol	Arthropoda
	ON2048	sea urchin	2019-02-07	Winter	Maeganeku control 1	Control	1	Ethanol	Echinodermata
	ON2049	crab	2019-02-07	Winter	Maeganeku control 1	Control	1	Ethanol	Arthropoda
	ON2050	crab	2019-02-07	Winter	Maeganeku control 1	Control	1	Ethanol	Arthropoda
	ON2051	crab	2019-02-07	Winter	Maeganeku control 1	Control	1	Ethanol	Arthropoda
	ON2052	slug	2019-02-07	Winter	Maeganeku control 1	Control	1	Ethanol	Mollusca
	ON2053	crab	2019-02-07	Winter	Maeganeku control 1	Control	1	Ethanol	Arthropoda
	ON2054	shrimp	2019-02-07	Winter	Maeganeku control 1	Control	1	Ethanol	Arthropoda
	ON2055	polychaete	2019-02-07	Winter	Maeganeku control 1	Control	1	Ethanol	Annelida
	ON2056	amphipod	2019-02-07	Winter	Maeganeku control 1	Control	1	Ethanol	Arthropoda
	ON2057	shrimp	2019-02-07	Winter	Maeganeku control 1	Control	1	Ethanol	Arthropoda
	ON2058	slug	2019-02-07	Winter	Maeganeku control 1	Control	1	Ethanol	Mollusca
	ON2059	amphipod	2019-02-07	Winter	Maeganeku control 1	Control	1	Ethanol	Arthropoda
	ON2060	isopod	2019-02-07	Winter	Maeganeku control 1	Control	1	Ethanol	Arthropoda
	ON2061	crab	2019-02-07	Winter	Maeganeku control 1	Control	1	Ethanol	Arthropoda
	ON2062	worm? oloturia?	2019-02-07	Winter	Maeganeku control 1	Control	1	Ethanol	Unknown
	ON2063	Isopod	2019-02-07	Winter	Maeganeku control 1	Control	1	Ethanol	Arthropoda
	ON2064	crab	2019-02-07	Winter	Maeganeku control 1	Control	1	Ethanol	Arthropoda
	ON2065	crab	2019-02-07	Winter	Maeganeku control 1	Control	1	Ethanol	Arthropoda
	ON2066	crab	2019-02-07	Winter	Maeganeku control 1	Control	1	Ethanol	Arthropoda
	ON2067	crab	2019-02-07	Winter	Maeganeku control 1	Control	1	Ethanol	Arthropoda
	ON2068	hermit	2019-02-07	Winter	Maeganeku control 1	Control	1	Ethanol	Arthropoda
	ON2069	gastropod	2019-02-07	Winter	Maeganeku control 1	Control	1	Ethanol	Mollusca
	ON2070	Isopod	2019-02-07	Winter	Maeganeku control 1	Control	1	Ethanol	Arthropoda
	ON2071	gastropod	2019-02-07	Winter	Maeganeku control 1	Control	1	Ethanol	Mollusca
	ON2072	gastropod	2019-02-07	Winter	Maeganeku control 1	Control	1	Ethanol	Mollusca
	ON2073	crab	2019-02-07	Winter	Maeganeku control 1	Control	1	Ethanol	Arthropoda
	ON2074	gastropod	2019-02-07	Winter	Maeganeku control 1	Control	1	Ethanol	Mollusca
	ON2075	Isopod	2019-02-07	Winter	Maeganeku control 1	Control	1	Ethanol	Arthropoda
	ON2076	gastropod	2019-02-07	Winter	Maeganeku control 1	Control	1	Ethanol	Mollusca
	ON2077	crab	2019-02-07	Winter	Maeganeku control 1	Control	1	Ethanol	Arthropoda
	ON2078	Hermit	2019-02-07	Winter	Maeganeku control 1	Control	1	Ethanol	Arthropoda
	ON2079	crab	2019-02-07	Winter	Maeganeku control 1	Control	1	Ethanol	Arthropoda
	ON2080	amphipod	2019-02-07	Winter	Maeganeku control 1	Control	1	Ethanol	Arthropoda
	ON2081	crab	2019-02-07	Winter	Maeganeku control 1	Control	1	Ethanol	Arthropoda
	ON2082	worm? oloturia?	2019-02-07	Winter	Maeganeku control 1	Control	1	Ethanol	Unknown
	ON2083	crab	2019-02-07	Winter	Maeganeku control 1	Control	1	Ethanol	Arthropoda
	ON2084	Hermit	2019-02-07	Winter	Maeganeku control 1	Control	1	Ethanol	Arthropoda
	ON2085	gastropod	2019-02-07	Winter	Maeganeku control 1	Control	1	Ethanol	Mollusca
	ON2086	crab	2019-02-07	Winter	Maeganeku control 1	Control	1	Ethanol	Arthropoda
	ON2087	isopod	2019-02-07	Winter	Maeganeku control 1	Control	1	Ethanol	Arthropoda
	ON2088	polychaete	2019-02-07	Winter	Maeganeku control 1	Control	1	Ethanol	Annelida
	ON2089	hermit	2019-02-07	Winter	Maeganeku control 1	Control	1	Ethanol	Arthropoda
	ON2090	sea urchin	2019-02-07	Winter	Maeganeku control 1	Control	1	Ethanol	Echinodermata
	ON2091	isopod?	2019-02-07	Winter	Maeganeku control 1	Control	1	Ethanol	Unknown
	ON2092	crab	2019-02-07	Winter	Maeganeku control 1	Control	1	Ethanol	Arthropoda
	ON2093	crab	2019-02-07	Winter	Maeganeku control 1	Control	1	Ethanol	Arthropoda
	ON2094	gastropod	2019-02-07	Winter	Maeganeku control 1	Control	1	Ethanol	Mollusca
	ON2095	gastropod	2019-02-07	Winter	Maeganeku control 1	Control	1	Ethanol	Mollusca
	ON2096	gastropod	2019-02-07	Winter	Maeganeku control 1	Control	1	Ethanol	Mollusca
	ON2097	gastropod	2019-02-07	Winter	Maeganeku control 1	Control	2	Ethanol	Mollusca
	ON2098	fish	2019-02-07	Winter	Maeganeku control 1	Control	2	Ethanol	Chordata
	ON2099	hermit	2019-02-07	Winter	Maeganeku control 1	Control	2	Ethanol	Arthropoda
	ON2100	gastropod	2019-02-07	Winter	Maeganeku control 1	Control	2	Ethanol	Mollusca
	ON2101	gastropod	2019-02-07	Winter	Maeganeku control 1	Control	2	Ethanol	Mollusca
	ON2102	crab	2019-02-07	Winter	Maeganeku control 1	Control	2	Ethanol	Arthropoda
	ON2103	isopod	2019-02-07	Winter	Maeganeku control 1	Control	2	Ethanol	Arthropoda
	ON2104	gastropod	2019-02-07	Winter	Maeganeku control 1	Control	2	Ethanol	Mollusca
	ON2105	polychaete	2019-02-07	Winter	Maeganeku control 1	Control	2	Ethanol	Annelida
	ON2106	worm? oloturia?	2019-02-07	Winter	Maeganeku control 1	Control	2	Ethanol	Unknown
	ON2107	crab	2019-02-07	Winter	Maeganeku control 1	Control	2	Ethanol	Arthropoda
	ON2108	hermit	2019-02-07	Winter	Maeganeku control 1	Control	2	Ethanol	Arthropoda
	ON2109	ofiura	2019-02-07	Winter	Maeganeku control 1	Control	2	Ethanol	Echinodermata
	ON2110	sea urchin	2019-02-07	Winter	Maeganeku control 1	Control	2	Ethanol	Echinodermata
	ON2111	crab	2019-02-07	Winter	Maeganeku control 1	Control	2	Ethanol	Arthropoda
	ON2112	mantis shrimp	2019-02-07	Winter	Maeganeku control 1	Control	2	Ethanol	Arthropoda
	ON2113	polychaete	2019-02-07	Winter	Maeganeku control 1	Control	2	Ethanol	Annelida
	ON2114	crab	2019-02-07	Winter	Maeganeku control 1	Control	2	Ethanol	Arthropoda
	ON2115	hermit	2019-02-07	Winter	Maeganeku control 1	Control	2	Ethanol	Arthropoda
	ON2116	amphipod	2019-02-07	Winter	Maeganeku control 1	Control	2	Ethanol	Arthropoda
	ON2117	hermit?	2019-02-07	Winter	Maeganeku control 1	Control	2	Ethanol	Unknown
	ON2118	ofiura	2019-02-07	Winter	Maeganeku control 1	Control	2	Ethanol	Echinodermata
	ON2119	shrimp	2019-02-07	Winter	Maeganeku control 1	Control	2	Ethanol	Arthropoda
	ON2120	polychaete	2019-02-07	Winter	Maeganeku control 1	Control	2	Ethanol	Annelida
	ON2121	gastropod	2019-02-07	Winter	Maeganeku control 1	Control	2	Ethanol	Mollusca
	ON2122	amphipod	2019-02-07	Winter	Maeganeku control 1	Control	2	Ethanol	Arthropoda
	ON2123	gastropod	2019-02-07	Winter	Maeganeku control 1	Control	2	Ethanol	Mollusca
	ON2124	polychaete	2019-02-07	Winter	Maeganeku control 1	Control	2	Ethanol	Annelida
	ON2125	bivalve	2019-02-07	Winter	Maeganeku control 1	Control	2	Ethanol	Mollusca
	ON2126	gastropod	2019-02-07	Winter	Maeganeku control 1	Control	2	Ethanol	Mollusca
	ON2127	Hermit	2019-02-07	Winter	Maeganeku control 1	Control	2	Ethanol	Arthropoda
	ON2128	gastropod	2019-02-07	Winter	Maeganeku control 1	Control	2	Ethanol	Mollusca
	ON2129	crab	2019-02-07	Winter	Maeganeku control 1	Control	2	Ethanol	Arthropoda
	ON2130	Hermit	2019-02-07	Winter	Maeganeku control 1	Control	2	Ethanol	Arthropoda
	ON2131	slug	2019-02-07	Winter	Maeganeku control 1	Control	2	Ethanol	Mollusca
	ON2132	sea urchin	2019-02-07	Winter	Maeganeku control 1	Control	2	Ethanol	Echinodermata
	ON2133	crab	2019-02-07	Winter	Maeganeku control 1	Control	2	Ethanol	Arthropoda
	ON2134	Hermit	2019-02-07	Winter	Maeganeku control 1	Control	2	Ethanol	Arthropoda
	ON2135	hermit	2019-02-07	Winter	Maeganeku control 1	Control	2	Ethanol	Arthropoda
	ON2136	gastropod	2019-02-07	Winter	Maeganeku control 1	Control	2	Ethanol	Mollusca
	ON2137	amphipod	2019-02-07	Winter	Maeganeku control 1	Control	2	Ethanol	Arthropoda
	ON2138	crab	2019-02-07	Winter	Maeganeku control 1	Control	2	Ethanol	Arthropoda
	ON2139	ofiura	2019-02-07	Winter	Maeganeku control 1	Control	2	Ethanol	Echinodermata
	ON2140	crab	2019-02-07	Winter	Maeganeku control 1	Control	2	Ethanol	Arthropoda
	ON2141	shrimp	2019-02-07	Winter	Maeganeku control 1	Control	2	Ethanol	Arthropoda
	ON2142	crab	2019-02-07	Winter	Maeganeku control 1	Control	2	Ethanol	Arthropoda
	ON2143	polychaete	2019-02-07	Winter	Maeganeku control 1	Control	2	Ethanol	Annelida
	ON2144	amphipod	2019-02-07	Winter	Maeganeku control 1	Control	2	Ethanol	Arthropoda
	ON2145	gastropod	2019-02-07	Winter	Maeganeku control 1	Control	2	Ethanol	Mollusca
	ON2146	gastropod	2019-02-07	Winter	Maeganeku control 1	Control	2	Ethanol	Mollusca
	ON2147	crab	2019-02-07	Winter	Maeganeku control 1	Control	2	Ethanol	Arthropoda
	ON2148	amphipod	2019-02-07	Winter	Maeganeku control 1	Control	2	Ethanol	Arthropoda
	ON2149	crab	2019-02-07	Winter	Maeganeku control 1	Control	2	Ethanol	Arthropoda
	ON2150	crab	2019-02-07	Winter	Maeganeku control 1	Control	2	Ethanol	Arthropoda
	ON2151	crab	2019-02-07	Winter	Maeganeku control 1	Control	3	Ethanol	Arthropoda
	ON2152	worm? oloturia?	2019-02-07	Winter	Maeganeku control 1	Control	3	Ethanol	Unknown
	ON2153	amphipod	2019-02-07	Winter	Maeganeku control 1	Control	3	Ethanol	Arthropoda
	ON2154	crab	2019-02-07	Winter	Maeganeku control 1	Control	3	Ethanol	Arthropoda
	ON2155	chiton?	2019-02-07	Winter	Maeganeku control 1	Control	3	Ethanol	Unknown
	ON2156	polychaete	2019-02-07	Winter	Maeganeku control 1	Control	3	Ethanol	Annelida
	ON2157	isopod	2019-02-07	Winter	Maeganeku control 1	Control	3	Ethanol	Arthropoda
	ON2158	polychaete	2019-02-07	Winter	Maeganeku control 1	Control	3	Ethanol	Annelida
	ON2159	polychaete	2019-02-07	Winter	Maeganeku control 1	Control	3	Ethanol	Annelida
	ON2160	bivalve	2019-02-07	Winter	Maeganeku control 1	Control	3	Ethanol	Mollusca
	ON2161	gastropod	2019-02-07	Winter	Maeganeku control 1	Control	3	Ethanol	Mollusca
	ON2162	starfish	2019-02-07	Winter	Maeganeku control 1	Control	3	Ethanol	Echinodermata
	ON2163	polychaete	2019-02-07	Winter	Maeganeku control 1	Control	3	Ethanol	Annelida
	ON2164	crab	2019-02-07	Winter	Maeganeku control 1	Control	3	Ethanol	Arthropoda
	ON2165	worm? oloturia?	2019-02-07	Winter	Maeganeku control 1	Control	3	Ethanol	Unknown
	ON2166	gastropod	2019-02-07	Winter	Maeganeku control 1	Control	3	Ethanol	Mollusca
	ON2167	slug	2019-02-07	Winter	Maeganeku control 1	Control	3	Ethanol	Mollusca
	ON2168	gastropod	2019-02-07	Winter	Maeganeku control 1	Control	3	Ethanol	Mollusca
	ON2169	polychaete	2019-02-07	Winter	Maeganeku control 1	Control	3	Ethanol	Annelida
	ON2170	starfish	2019-02-07	Winter	Maeganeku control 1	Control	3	Ethanol	Echinodermata
	ON2171	starfish	2019-02-07	Winter	Maeganeku control 1	Control	3	Ethanol	Echinodermata
	ON2172	chiton	2019-02-07	Winter	Maeganeku control 1	Control	3	Ethanol	Mollusca
	ON2173	crab	2019-02-07	Winter	Maeganeku control 1	Control	3	Ethanol	Arthropoda
	ON2174	amphipod	2019-02-07	Winter	Maeganeku control 1	Control	3	Ethanol	Arthropoda
	ON2175	slug	2019-02-07	Winter	Maeganeku control 1	Control	3	Ethanol	Mollusca
	ON2176	gastropod	2019-02-07	Winter	Maeganeku control 1	Control	3	Ethanol	Mollusca
	ON2177	crab	2019-02-07	Winter	Maeganeku control 1	Control	3	Ethanol	Arthropoda
	ON2178	amphipod	2019-02-07	Winter	Maeganeku control 1	Control	3	Ethanol	Arthropoda
	ON2179	crustacea	2019-02-15	Winter	Maeganeku outplanted 2	Outplanted	1	Ethanol	Arthropoda
	ON2180	polychaete	2019-02-15	Winter	Maeganeku outplanted 2	Outplanted	1	Ethanol	Annelida
	ON2181	bivalve	2019-02-15	Winter	Maeganeku outplanted 2	Outplanted	1	Ethanol	Mollusca
	ON2182	crab	2019-02-15	Winter	Maeganeku outplanted 2	Outplanted	1	Ethanol	Arthropoda
	ON2183	bivalve?	2019-02-15	Winter	Maeganeku outplanted 2	Outplanted	1	Ethanol	Unknown
	ON2184	brachiopod	2019-02-15	Winter	Maeganeku outplanted 2	Outplanted	1	Ethanol	Brachiopoda
	ON2185	brachiopod	2019-02-15	Winter	Maeganeku outplanted 2	Outplanted	1	Ethanol	Brachiopoda
	ON2186	crab	2019-02-15	Winter	Maeganeku outplanted 2	Outplanted	1	Ethanol	Arthropoda
	ON2187	ofiura	2019-02-15	Winter	Maeganeku outplanted 2	Outplanted	1	Ethanol	Echinodermata
	ON2188	crab	2019-02-15	Winter	Maeganeku outplanted 2	Outplanted	1	Ethanol	Arthropoda
	ON2189	ofiura	2019-02-15	Winter	Maeganeku outplanted 2	Outplanted	1	Ethanol	Echinodermata
	ON2190	gastropod	2019-02-15	Winter	Maeganeku outplanted 2	Outplanted	1	Ethanol	Mollusca
	ON2191	polychaete	2019-02-15	Winter	Maeganeku outplanted 2	Outplanted	1	Ethanol	Annelida
	ON2192	amphipod	2019-02-15	Winter	Maeganeku outplanted 2	Outplanted	1	Ethanol	Arthropoda
	ON2193	polychaete	2019-02-15	Winter	Maeganeku outplanted 2	Outplanted	1	Ethanol	Annelida
	ON2194	amphipod	2019-02-15	Winter	Maeganeku outplanted 2	Outplanted	1	Ethanol	Arthropoda
	ON2195	crustacea	2019-02-15	Winter	Maeganeku outplanted 2	Outplanted	1	Ethanol	Arthropoda
	ON2196	crab	2019-02-15	Winter	Maeganeku outplanted 2	Outplanted	1	Ethanol	Arthropoda
	ON2197	?	2019-02-15	Winter	Maeganeku outplanted 2	Outplanted	1	Ethanol	Unknown
	ON2198	polychaete	2019-02-15	Winter	Maeganeku outplanted 2	Outplanted	1	Ethanol	Annelida
	ON2199	?	2019-02-15	Winter	Maeganeku outplanted 2	Outplanted	1	Ethanol	Unknown
	ON2200	crustacea	2019-02-15	Winter	Maeganeku outplanted 2	Outplanted	1	Ethanol	Arthropoda
	ON2201	crustacea	2019-02-15	Winter	Maeganeku outplanted 2	Outplanted	1	Ethanol	Arthropoda
	ON2202	crab	2019-02-15	Winter	Maeganeku outplanted 2	Outplanted	1	Ethanol	Arthropoda
	ON2203	bivalve	2019-02-15	Winter	Maeganeku outplanted 2	Outplanted	1	Ethanol	Mollusca
	ON2204	crab	2019-02-15	Winter	Maeganeku outplanted 2	Outplanted	1	Ethanol	Arthropoda
	ON2205	crustacea	2019-02-15	Winter	Maeganeku outplanted 2	Outplanted	1	Ethanol	Arthropoda
	ON2206	shrimp	2019-02-15	Winter	Maeganeku outplanted 2	Outplanted	1	Ethanol	Arthropoda
	ON2207	crab	2019-02-15	Winter	Maeganeku outplanted 2	Outplanted	1	Ethanol	Arthropoda
	ON2208	?	2019-02-15	Winter	Maeganeku outplanted 2	Outplanted	1	Ethanol	Unknown
	ON2209	crustacea	2019-02-15	Winter	Maeganeku outplanted 2	Outplanted	1	Ethanol	Arthropoda
	ON2210	gastropod	2019-02-15	Winter	Maeganeku outplanted 2	Outplanted	2	Ethanol	Mollusca
	ON2211	crustacea	2019-02-15	Winter	Maeganeku outplanted 2	Outplanted	2	Ethanol	Arthropoda
	ON2212	pataella	2019-02-15	Winter	Maeganeku outplanted 2	Outplanted	2	Ethanol	Mollusca
	ON2213	gastropod	2019-02-15	Winter	Maeganeku outplanted 2	Outplanted	2	Ethanol	Mollusca
	ON2214	sea urchin	2019-02-15	Winter	Maeganeku outplanted 2	Outplanted	2	Ethanol	Echinodermata
	ON2215	polychaete	2019-02-15	Winter	Maeganeku outplanted 2	Outplanted	2	Ethanol	Annelida
	ON2216	amphipod	2019-02-15	Winter	Maeganeku outplanted 2	Outplanted	2	Ethanol	Arthropoda
	ON2217	gastropod	2019-02-15	Winter	Maeganeku outplanted 2	Outplanted	2	Ethanol	Mollusca
	ON2218	crustacea	2019-02-15	Winter	Maeganeku outplanted 2	Outplanted	2	Ethanol	Arthropoda
	ON2219	crustacea	2019-02-15	Winter	Maeganeku outplanted 2	Outplanted	2	Ethanol	Arthropoda
	ON2220	sea urchin	2019-02-15	Winter	Maeganeku outplanted 2	Outplanted	2	Ethanol	Echinodermata
	ON2221	shrimp	2019-02-15	Winter	Maeganeku outplanted 2	Outplanted	2	Ethanol	Arthropoda
	ON2222	shrimp	2019-02-15	Winter	Maeganeku outplanted 2	Outplanted	2	Ethanol	Arthropoda
	ON2223	crustacea	2019-02-15	Winter	Maeganeku outplanted 2	Outplanted	2	Ethanol	Arthropoda
	ON2224	crustacea	2019-02-15	Winter	Maeganeku outplanted 2	Outplanted	2	Ethanol	Arthropoda
	ON2225	bivalve	2019-02-15	Winter	Maeganeku outplanted 2	Outplanted	2	Ethanol	Mollusca
	ON2226	ofiura	2019-02-15	Winter	Maeganeku outplanted 2	Outplanted	2	Ethanol	Echinodermata
	ON2227	ofiura	2019-02-15	Winter	Maeganeku outplanted 2	Outplanted	2	Ethanol	Echinodermata
	ON2228	crab	2019-02-15	Winter	Maeganeku outplanted 2	Outplanted	2	Ethanol	Arthropoda
	ON2229	amphipod	2019-02-15	Winter	Maeganeku outplanted 2	Outplanted	2	Ethanol	Arthropoda
	ON2230	amphipod	2019-02-15	Winter	Maeganeku outplanted 2	Outplanted	2	Ethanol	Arthropoda
	ON2231	gastropod	2019-02-15	Winter	Maeganeku outplanted 2	Outplanted	3	Ethanol	Mollusca
	ON2232	crab	2019-02-15	Winter	Maeganeku outplanted 2	Outplanted	3	Ethanol	Arthropoda
	ON2233	ofiura	2019-02-15	Winter	Maeganeku outplanted 2	Outplanted	3	Ethanol	Echinodermata
	ON2234	shrimp	2019-02-15	Winter	Maeganeku outplanted 2	Outplanted	3	Ethanol	Arthropoda
	ON2235	shrimp	2019-02-15	Winter	Maeganeku outplanted 2	Outplanted	3	Ethanol	Arthropoda
	ON2236	crustacea	2019-02-15	Winter	Maeganeku outplanted 2	Outplanted	3	Ethanol	Arthropoda
	ON2237	polychaete	2019-02-15	Winter	Maeganeku outplanted 2	Outplanted	3	Ethanol	Annelida
	ON2238	Nudi	2019-02-15	Winter	Maeganeku outplanted 2	Outplanted	3	Ethanol	Mollusca
	ON2239	crab	2019-02-15	Winter	Maeganeku outplanted 2	Outplanted	3	Ethanol	Arthropoda
	ON2240	polychaete	2019-02-15	Winter	Maeganeku outplanted 2	Outplanted	3	Ethanol	Annelida
	ON2241	shrimp	2019-02-15	Winter	Maeganeku outplanted 2	Outplanted	3	Ethanol	Arthropoda
	ON2242	isopod	2019-02-15	Winter	Maeganeku outplanted 2	Outplanted	3	Ethanol	Arthropoda
	ON2243	isopod	2019-02-15	Winter	Maeganeku outplanted 2	Outplanted	3	Ethanol	Arthropoda
	ON2244	amphipod	2019-02-15	Winter	Maeganeku outplanted 2	Outplanted	3	Ethanol	Arthropoda
	ON2245	amphipod	2019-02-15	Winter	Maeganeku outplanted 2	Outplanted	3	Ethanol	Arthropoda
	ON2246	mantis shrimp	2019-02-15	Winter	Maeganeku outplanted 2	Outplanted	3	Ethanol	Arthropoda
	ON2247	polychaete	2019-02-15	Winter	Maeganeku outplanted 2	Outplanted	3	Ethanol	Annelida
	ON2248	sea urchin	2019-02-15	Winter	Maeganeku outplanted 2	Outplanted	3	Ethanol	Echinodermata
	ON2249	shrimp	2019-02-15	Winter	Maeganeku outplanted 2	Outplanted	3	Ethanol	Arthropoda
	ON2250	ofiura	2019-02-15	Winter	Maeganeku outplanted 2	Outplanted	3	Ethanol	Echinodermata
	ON2251	crab	2019-02-21	Winter	Maeganeku control 2	Control	1	Ethanol	Arthropoda
	ON2252	nudi	2019-02-21	Winter	Maeganeku control 2	Control	1	Ethanol	Mollusca
	ON2253	crab	2019-02-21	Winter	Maeganeku control 2	Control	1	Ethanol	Arthropoda
	ON2254	?	2019-02-21	Winter	Maeganeku control 2	Control	1	Ethanol	Unknown
	ON2255	Copepod	2019-02-21	Winter	Maeganeku control 2	Control	1	Ethanol	Arthropoda
	ON2256	amphipod	2019-02-21	Winter	Maeganeku control 2	Control	1	Ethanol	Arthropoda
	ON2257	amphipod	2019-02-21	Winter	Maeganeku control 2	Control	1	Ethanol	Arthropoda
	ON2258	crab	2019-02-21	Winter	Maeganeku control 2	Control	1	Ethanol	Arthropoda
	ON2259	amphipod	2019-02-21	Winter	Maeganeku control 2	Control	1	Ethanol	Arthropoda
	ON2260	amphipod?	2019-02-21	Winter	Maeganeku control 2	Control	1	Ethanol	Unknown
	ON2261	crab	2019-02-21	Winter	Maeganeku control 2	Control	1	Ethanol	Arthropoda
	ON2262	cumacea	2019-02-21	Winter	Maeganeku control 2	Control	1	Ethanol	Arthropoda
	ON2263	amphipod	2019-02-21	Winter	Maeganeku control 2	Control	1	Ethanol	Arthropoda
	ON2264	nudi	2019-02-21	Winter	Maeganeku control 2	Control	1	Ethanol	Mollusca
	ON2265	polychaete	2019-02-21	Winter	Maeganeku control 2	Control	1	Ethanol	Annelida
	ON2266	amphipod	2019-02-21	Winter	Maeganeku control 2	Control	1	Ethanol	Arthropoda
	ON2267	amphipod	2019-02-21	Winter	Maeganeku control 2	Control	1	Ethanol	Arthropoda
	ON2268	crab	2019-02-21	Winter	Maeganeku control 2	Control	1	Ethanol	Arthropoda
	ON2269	Hermit	2019-02-21	Winter	Maeganeku control 2	Control	1	Ethanol	Arthropoda
	ON2270	amphipod	2019-02-21	Winter	Maeganeku control 2	Control	1	Ethanol	Arthropoda
	ON2271	nudi	2019-02-21	Winter	Maeganeku control 2	Control	1	Ethanol	Mollusca
	ON2272	amphipod	2019-02-21	Winter	Maeganeku control 2	Control	1	Ethanol	Arthropoda
	ON2273	crab	2019-02-21	Winter	Maeganeku control 2	Control	1	Ethanol	Arthropoda
	ON2274	?	2019-02-21	Winter	Maeganeku control 2	Control	1	Ethanol	Unknown
	ON2275	amphipod	2019-02-21	Winter	Maeganeku control 2	Control	1	Ethanol	Arthropoda
	ON2276	echiura	2019-02-21	Winter	Maeganeku control 2	Control	1	Ethanol	Annelida
	ON2277	amphipod	2019-02-21	Winter	Maeganeku control 2	Control	1	Ethanol	Arthropoda
	ON2278	crab	2019-02-21	Winter	Maeganeku control 2	Control	1	Ethanol	Arthropoda
	ON2279	shrimp	2019-02-21	Winter	Maeganeku control 2	Control	1	Ethanol	Arthropoda
	ON2280	Tanaidacea	2019-02-21	Winter	Maeganeku control 2	Control	1	Ethanol	Arthropoda
	ON2281	Gastropod?	2019-02-21	Winter	Maeganeku control 2	Control	1	Ethanol	Unknown
	ON2282	polychaete	2019-02-21	Winter	Maeganeku control 2	Control	1	Ethanol	Annelida
	ON2283	Shrimp	2019-02-21	Winter	Maeganeku control 2	Control	1	Ethanol	Arthropoda
	ON2284	amphipod	2019-02-21	Winter	Maeganeku control 2	Control	1	Ethanol	Arthropoda
	ON2285	amphipod	2019-02-21	Winter	Maeganeku control 2	Control	1	Ethanol	Arthropoda
	ON2286	crab	2019-02-21	Winter	Maeganeku control 2	Control	1	Ethanol	Arthropoda
	ON2287	amphipod	2019-02-21	Winter	Maeganeku control 2	Control	1	Ethanol	Arthropoda
	ON2288	Gastropod	2019-02-21	Winter	Maeganeku control 2	Control	2	Ethanol	Mollusca
	ON2289	amphipod	2019-02-21	Winter	Maeganeku control 2	Control	2	Ethanol	Arthropoda
	ON2290	shrimp	2019-02-21	Winter	Maeganeku control 2	Control	2	Ethanol	Arthropoda
	ON2291	shrimp	2019-02-21	Winter	Maeganeku control 2	Control	2	Ethanol	Arthropoda
	ON2292	shrimp	2019-02-21	Winter	Maeganeku control 2	Control	2	Ethanol	Arthropoda
	ON2293	brachiopod	2019-02-21	Winter	Maeganeku control 2	Control	2	Ethanol	Brachiopoda
	ON2294	amphipod	2019-02-21	Winter	Maeganeku control 2	Control	2	Ethanol	Arthropoda
	ON2295	polychaete	2019-02-21	Winter	Maeganeku control 2	Control	2	Ethanol	Annelida
	ON2296	sea urchin	2019-02-21	Winter	Maeganeku control 2	Control	3	Ethanol	Echinodermata
	ON2297	amphipod	2019-02-21	Winter	Maeganeku control 2	Control	3	Ethanol	Arthropoda
	ON2298	?	2019-02-21	Winter	Maeganeku control 2	Control	3	Ethanol	Unknown
	ON2299	amphipod?	2019-02-21	Winter	Maeganeku control 2	Control	3	Ethanol	Unknown
	ON2300	mantis shrimp	2019-02-21	Winter	Maeganeku control 2	Control	3	Ethanol	Arthropoda
	ON2301	shrimp	2019-02-21	Winter	Maeganeku control 2	Control	3	Ethanol	Arthropoda
	ON2302	shrimp	2019-02-21	Winter	Maeganeku control 2	Control	3	Ethanol	Arthropoda
	ON2303	Tanaidacea	2019-02-21	Winter	Maeganeku control 2	Control	3	Ethanol	Arthropoda
	ON2304	polychaete	2019-02-21	Winter	Maeganeku control 2	Control	3	Ethanol	Annelida
	ON2305	shrimp	2019-02-21	Winter	Maeganeku control 2	Control	3	Ethanol	Arthropoda
	ON2306	Gastropod	2019-02-21	Winter	Maeganeku control 2	Control	3	Ethanol	Mollusca
	ON2307	polychaete	2019-02-21	Winter	Maeganeku control 2	Control	3	Ethanol	Annelida
	ON2308	amphipod	2019-02-21	Winter	Maeganeku control 2	Control	3	Ethanol	Arthropoda
	ON2309	amphipod	2019-02-21	Winter	Maeganeku control 2	Control	3	Ethanol	Arthropoda
	ON2310	fish	2019-02-21	Winter	Maeganeku control 2	Control	3	Ethanol	Chordata
	ON2311	shrimp	2019-02-21	Winter	Maeganeku control 2	Control	3	Ethanol	Arthropoda
	ON2312	?	2019-02-21	Winter	Maeganeku control 2	Control	3	Ethanol	Unknown
	ON2313	isopod	2019-02-21	Winter	Maeganeku control 2	Control	3	Ethanol	Arthropoda
	ON2314	snail	2019-02-21	Winter	Maeganeku control 2	Control	3	Ethanol	Mollusca
	ON2315	shrimp	2019-02-21	Winter	Maeganeku control 2	Control	3	Ethanol	Arthropoda
	ON2316	shrimp	2019-02-21	Winter	Maeganeku control 2	Control	3	Ethanol	Arthropoda
	ON2317	shrimp	2019-02-21	Winter	Maeganeku control 2	Control	3	Ethanol	Arthropoda
	ON2318	amphipod	2019-02-21	Winter	Maeganeku control 2	Control	3	Ethanol	Arthropoda
	ON2319	crab	2019-02-21	Winter	Maeganeku control 2	Control	3	Ethanol	Arthropoda
	ON2320	shrimp	2019-02-21	Winter	Maeganeku control 2	Control	3	Ethanol	Arthropoda
	ON2321	starfish	2019-02-21	Winter	Maeganeku control 2	Control	3	Ethanol	Echinodermata
	ON2322	amphipod	2019-02-21	Winter	Maeganeku control 2	Control	3	Ethanol	Arthropoda
	ON2323	hermit	2019-02-21	Winter	Maeganeku control 2	Control	3	Ethanol	Arthropoda
	ON2324	crab	2019-02-21	Winter	Maeganeku control 2	Control	3	Ethanol	Arthropoda
	ON2325	crab	2019-02-21	Winter	Maeganeku control 2	Control	3	Ethanol	Arthropoda
	ON2326	polychaete	2019-02-21	Winter	Maeganeku control 2	Control	3	Ethanol	Annelida
	ON2327	shrimp	2019-02-21	Winter	Maeganeku control 2	Control	3	Ethanol	Arthropoda
	ON2328	crab	2019-02-21	Winter	Maeganeku control 2	Control	3	Ethanol	Arthropoda
	ON2329	brachiopod	2019-02-21	Winter	Maeganeku control 2	Control	3	Ethanol	Brachiopoda
	ON2330	crab	2019-02-21	Winter	Maeganeku control 2	Control	3	Ethanol	Arthropoda
	ON2331	crab	2019-02-21	Winter	Maeganeku control 2	Control	3	Ethanol	Arthropoda
	ON2332	snail	2019-02-21	Winter	Maeganeku control 2	Control	3	Ethanol	Mollusca
	ON2333	?	2019-02-21	Winter	Maeganeku control 2	Control	3	Ethanol	Unknown
	ON2334	?	2019-02-27	Winter	Manza outplanted	Outplanted	1	Ethanol	Unknown
	ON2335	Amphipod	2019-02-27	Winter	Manza outplanted	Outplanted	1	Ethanol	Arthropoda
	ON2336	Amphipod	2019-02-27	Winter	Manza outplanted	Outplanted	1	Ethanol	Arthropoda
	ON2337	amphipod	2019-02-27	Winter	Manza outplanted	Outplanted	1	Ethanol	Arthropoda
	ON2338	Crab	2019-02-27	Winter	Manza outplanted	Outplanted	1	Ethanol	Arthropoda
	ON2339	starfish	2019-02-27	Winter	Manza outplanted	Outplanted	1	Ethanol	Echinodermata
	ON2340	amphipod	2019-02-27	Winter	Manza outplanted	Outplanted	1	Ethanol	Arthropoda
	ON2341	Ofiura	2019-02-27	Winter	Manza outplanted	Outplanted	1	Ethanol	Echinodermata
	ON2342	amphipod	2019-02-27	Winter	Manza outplanted	Outplanted	1	Ethanol	Arthropoda
	ON2343	Crab	2019-02-27	Winter	Manza outplanted	Outplanted	1	Ethanol	Arthropoda
	ON2344	Crab	2019-02-27	Winter	Manza outplanted	Outplanted	1	Ethanol	Arthropoda
	ON2345	Shrimp	2019-02-27	Winter	Manza outplanted	Outplanted	1	Ethanol	Arthropoda
	ON2346	Nemertin	2019-02-27	Winter	Manza outplanted	Outplanted	1	Ethanol	Nemertea
	ON2347	polychaete	2019-02-27	Winter	Manza outplanted	Outplanted	1	Ethanol	Annelida
	ON2348	Crab	2019-02-27	Winter	Manza outplanted	Outplanted	1	Ethanol	Arthropoda
	ON2349	Nudi	2019-02-27	Winter	Manza outplanted	Outplanted	1	Ethanol	Mollusca
	ON2350	amphipod	2019-02-27	Winter	Manza outplanted	Outplanted	1	Ethanol	Arthropoda
	ON2351	Sea urchin	2019-02-27	Winter	Manza outplanted	Outplanted	1	Ethanol	Echinodermata
	ON2352	amphipod	2019-02-27	Winter	Manza outplanted	Outplanted	1	Ethanol	Arthropoda
	ON2353	Crab	2019-02-27	Winter	Manza outplanted	Outplanted	1	Ethanol	Arthropoda
	ON2354	Crab	2019-02-27	Winter	Manza outplanted	Outplanted	1	Ethanol	Arthropoda
	ON2355	Shrimp	2019-02-27	Winter	Manza outplanted	Outplanted	1	Ethanol	Arthropoda
	ON2356	Crab	2019-02-27	Winter	Manza outplanted	Outplanted	1	Ethanol	Arthropoda
	ON2357	Crab	2019-02-27	Winter	Manza outplanted	Outplanted	1	Ethanol	Arthropoda
	ON2358	Crab	2019-02-27	Winter	Manza outplanted	Outplanted	1	Ethanol	Arthropoda
	ON2359	Crab	2019-02-27	Winter	Manza outplanted	Outplanted	1	Ethanol	Arthropoda
	ON2360	Crab	2019-02-27	Winter	Manza outplanted	Outplanted	1	Ethanol	Arthropoda
	ON2361	Crab	2019-02-27	Winter	Manza outplanted	Outplanted	1	Ethanol	Arthropoda
	ON2362	Hermit	2019-02-27	Winter	Manza outplanted	Outplanted	1	Ethanol	Arthropoda
	ON2363	Crab	2019-02-27	Winter	Manza outplanted	Outplanted	1	Ethanol	Arthropoda
	ON2364	Bivalve	2019-02-27	Winter	Manza outplanted	Outplanted	1	Ethanol	Mollusca
	ON2365	Snail	2019-02-27	Winter	Manza outplanted	Outplanted	1	Ethanol	Mollusca
	ON2366	Chiton	2019-02-27	Winter	Manza outplanted	Outplanted	1	Ethanol	Mollusca
	ON2367	Chiton	2019-02-27	Winter	Manza outplanted	Outplanted	1	Ethanol	Mollusca
	ON2368	Crab	2019-02-27	Winter	Manza outplanted	Outplanted	1	Ethanol	Arthropoda
	ON2369	Crab	2019-02-27	Winter	Manza outplanted	Outplanted	1	Ethanol	Arthropoda
	ON2370	Ofiura	2019-02-27	Winter	Manza outplanted	Outplanted	1	Ethanol	Echinodermata
	ON2371	Crab	2019-02-27	Winter	Manza outplanted	Outplanted	1	Ethanol	Arthropoda
	ON2372	Tanaidacea	2019-02-27	Winter	Manza outplanted	Outplanted	1	Ethanol	Arthropoda
	ON2373	Hermit	2019-02-27	Winter	Manza outplanted	Outplanted	1	Ethanol	Arthropoda
	ON2374	Crab	2019-02-27	Winter	Manza outplanted	Outplanted	1	Ethanol	Arthropoda
	ON2375	Hermit	2019-02-27	Winter	Manza outplanted	Outplanted	1	Ethanol	Arthropoda
	ON2376	Crab	2019-02-27	Winter	Manza outplanted	Outplanted	1	Ethanol	Arthropoda
	ON2377	Crab	2019-02-27	Winter	Manza outplanted	Outplanted	1	Ethanol	Arthropoda
	ON2378	Hermit	2019-02-27	Winter	Manza outplanted	Outplanted	1	Ethanol	Arthropoda
	ON2379	Crab	2019-02-27	Winter	Manza outplanted	Outplanted	1	Ethanol	Arthropoda
	ON2380	Hermit	2019-02-27	Winter	Manza outplanted	Outplanted	1	Ethanol	Arthropoda
	ON2381	Ofiura	2019-02-27	Winter	Manza outplanted	Outplanted	1	Ethanol	Echinodermata
	ON2382	Gastropod	2019-02-27	Winter	Manza outplanted	Outplanted	2	Ethanol	Mollusca
	ON2383	Hermit	2019-02-27	Winter	Manza outplanted	Outplanted	2	Ethanol	Arthropoda
	ON2384	Mantis shrimp	2019-02-27	Winter	Manza outplanted	Outplanted	2	Ethanol	Arthropoda
	ON2385	Bivalve	2019-02-27	Winter	Manza outplanted	Outplanted	2	Ethanol	Mollusca
	ON2386	Shrimp	2019-02-27	Winter	Manza outplanted	Outplanted	2	Ethanol	Arthropoda
	ON2387	Hermit	2019-02-27	Winter	Manza outplanted	Outplanted	2	Ethanol	Arthropoda
	ON2388	Hermit	2019-02-27	Winter	Manza outplanted	Outplanted	2	Ethanol	Arthropoda
	ON2389	?	2019-02-27	Winter	Manza outplanted	Outplanted	2	Ethanol	Unknown
	ON2390	Bivalve	2019-02-27	Winter	Manza outplanted	Outplanted	2	Ethanol	Mollusca
	ON2391	Gastropod	2019-02-27	Winter	Manza outplanted	Outplanted	2	Ethanol	Mollusca
	ON2392	amphipod	2019-02-27	Winter	Manza outplanted	Outplanted	2	Ethanol	Arthropoda
	ON2393	Chiton	2019-02-27	Winter	Manza outplanted	Outplanted	2	Ethanol	Mollusca
	ON2394	Sea cucumber	2019-02-27	Winter	Manza outplanted	Outplanted	2	Ethanol	Echinodermata
	ON2395	Ofiura	2019-02-27	Winter	Manza outplanted	Outplanted	2	Ethanol	Echinodermata
	ON2396	Nudi	2019-02-27	Winter	Manza outplanted	Outplanted	2	Ethanol	Mollusca
	ON2397	Crab	2019-02-27	Winter	Manza outplanted	Outplanted	2	Ethanol	Arthropoda
	ON2398	Crustacea	2019-02-27	Winter	Manza outplanted	Outplanted	2	Ethanol	Arthropoda
	ON2399	Crab	2019-02-27	Winter	Manza outplanted	Outplanted	2	Ethanol	Arthropoda
	ON2400	Tanaidacea	2019-02-27	Winter	Manza outplanted	Outplanted	2	Ethanol	Arthropoda
	ON2401	Hermit	2019-02-27	Winter	Manza outplanted	Outplanted	2	Ethanol	Arthropoda
	ON2402	Nudi	2019-02-27	Winter	Manza outplanted	Outplanted	2	Ethanol	Mollusca
	ON2403	Shrimp	2019-02-27	Winter	Manza outplanted	Outplanted	2	Ethanol	Arthropoda
	ON2404	Hermit	2019-02-27	Winter	Manza outplanted	Outplanted	2	Ethanol	Arthropoda
	ON2405	Crab	2019-02-27	Winter	Manza outplanted	Outplanted	2	Ethanol	Arthropoda
	ON2406	Crab	2019-02-27	Winter	Manza outplanted	Outplanted	2	Ethanol	Arthropoda
	ON2407	Mantis shrimp	2019-02-27	Winter	Manza outplanted	Outplanted	3	Ethanol	Arthropoda
	ON2408	crab	2019-02-27	Winter	Manza outplanted	Outplanted	3	Ethanol	Arthropoda
	ON2409	bivalve	2019-02-27	Winter	Manza outplanted	Outplanted	3	Ethanol	Mollusca
	ON2410	amphipod	2019-02-27	Winter	Manza outplanted	Outplanted	3	Ethanol	Arthropoda
	ON2411	crab	2019-02-27	Winter	Manza outplanted	Outplanted	3	Ethanol	Arthropoda
	ON2412	polychaete	2019-02-27	Winter	Manza outplanted	Outplanted	3	Ethanol	Annelida
	ON2413	polychaete	2019-02-27	Winter	Manza outplanted	Outplanted	3	Ethanol	Annelida
	ON2414	crab	2019-02-27	Winter	Manza outplanted	Outplanted	3	Ethanol	Arthropoda
	ON2415	crab	2019-02-27	Winter	Manza outplanted	Outplanted	3	Ethanol	Arthropoda
	ON2416	hermit	2019-02-27	Winter	Manza outplanted	Outplanted	3	Ethanol	Arthropoda
	ON2417	snail	2019-02-27	Winter	Manza outplanted	Outplanted	3	Ethanol	Mollusca
	ON2418	shrimp	2019-02-27	Winter	Manza outplanted	Outplanted	3	Ethanol	Arthropoda
	ON2419	shrimp	2019-02-27	Winter	Manza outplanted	Outplanted	3	Ethanol	Arthropoda
	ON2420	crab	2019-02-27	Winter	Manza outplanted	Outplanted	3	Ethanol	Arthropoda
	ON2421	crab	2019-02-27	Winter	Manza outplanted	Outplanted	3	Ethanol	Arthropoda
	ON2422	slug	2019-02-27	Winter	Manza outplanted	Outplanted	3	Ethanol	Mollusca
	ON2423	oloturia?	2019-02-27	Winter	Manza outplanted	Outplanted	3	Ethanol	Unknown
	ON2424	shrimp	2019-02-27	Winter	Manza outplanted	Outplanted	3	Ethanol	Arthropoda
	ON2425	shrimp	2019-02-27	Winter	Manza outplanted	Outplanted	3	Ethanol	Arthropoda
	ON2426	bivalve?	2019-02-27	Winter	Manza outplanted	Outplanted	3	Ethanol	Unknown
	ON2427	crab	2019-02-27	Winter	Manza outplanted	Outplanted	3	Ethanol	Arthropoda
	ON2428	shrimp	2019-02-27	Winter	Manza outplanted	Outplanted	3	Ethanol	Arthropoda
	ON2429	crab	2019-02-27	Winter	Manza outplanted	Outplanted	3	Ethanol	Arthropoda
	ON2430	nematode	2019-02-27	Winter	Manza outplanted	Outplanted	3	Ethanol	Nematoda
	ON2431	amphipod	2019-02-27	Winter	Manza outplanted	Outplanted	3	Ethanol	Arthropoda
	ON2432	bivalve	2019-02-27	Winter	Manza outplanted	Outplanted	3	Ethanol	Mollusca
	ON2433	shrimp	2019-02-27	Winter	Manza outplanted	Outplanted	3	Ethanol	Arthropoda
	ON2434	shrimp	2019-02-27	Winter	Manza outplanted	Outplanted	3	Ethanol	Arthropoda
	ON2435	crab	2019-02-27	Winter	Manza outplanted	Outplanted	3	Ethanol	Arthropoda
	ON2436	Gastropod?	2019-02-27	Winter	Manza outplanted	Outplanted	3	Ethanol	Unknown
	ON2437	crab	2019-02-27	Winter	Manza outplanted	Outplanted	3	Ethanol	Arthropoda
	ON2438	crab	2019-02-27	Winter	Manza outplanted	Outplanted	3	Ethanol	Arthropoda
	ON2439	shrimp	2019-02-27	Winter	Manza outplanted	Outplanted	3	Ethanol	Arthropoda
	ON2440	Gastropod?	2019-02-27	Winter	Manza outplanted	Outplanted	3	Ethanol	Unknown
	ON2441	crab	2019-02-27	Winter	Manza outplanted	Outplanted	3	Ethanol	Arthropoda
	ON2442	crab	2019-02-27	Winter	Manza outplanted	Outplanted	3	Ethanol	Arthropoda
	ON2443	crab	2019-02-27	Winter	Manza outplanted	Outplanted	3	Ethanol	Arthropoda
	ON2444	crab	2019-02-27	Winter	Manza outplanted	Outplanted	3	Ethanol	Arthropoda
	ON2445	crab	2019-02-27	Winter	Manza outplanted	Outplanted	3	Ethanol	Arthropoda
	ON2446	shrimp	2019-02-27	Winter	Manza outplanted	Outplanted	3	Ethanol	Arthropoda
	ON2447	amphipod	2019-02-27	Winter	Manza outplanted	Outplanted	3	Ethanol	Arthropoda
	ON2448	nemertin	2019-02-27	Winter	Manza outplanted	Outplanted	3	Ethanol	Nemertea
	ON2449	bivalve	2019-02-27	Winter	Manza outplanted	Outplanted	3	Ethanol	Mollusca
	ON2450	Flatworm	2019-03-18	Winter	Manza control	Control	1		Platyhelminthes
	ON2451	amphipod	2019-03-18	Winter	Manza control	Control	1		Arthropoda
	ON2452	Crab	2019-03-18	Winter	Manza control	Control	1		Arthropoda
	ON2453	amphipod	2019-03-18	Winter	Manza control	Control	1		Arthropoda
	ON2454	amphipod	2019-03-18	Winter	Manza control	Control	1		Arthropoda
	ON2455	amphipod	2019-03-18	Winter	Manza control	Control	1		Arthropoda
	ON2456	Crab	2019-03-18	Winter	Manza control	Control	1		Arthropoda
	ON2457	Shrimp	2019-03-18	Winter	Manza control	Control	1		Arthropoda
	ON2458	Isopod	2019-03-18	Winter	Manza control	Control	1		Arthropoda
	ON2459	Snail	2019-03-18	Winter	Manza control	Control	1		Mollusca
	ON2460	Snail	2019-03-18	Winter	Manza control	Control	1		Mollusca
	ON2461	Crab	2019-03-18	Winter	Manza control	Control	1		Arthropoda
	ON2462	Shrimp	2019-03-18	Winter	Manza control	Control	1		Arthropoda
	ON2463	Poly	2019-03-18	Winter	Manza control	Control	1		Annelida
	ON2464	Isopod	2019-03-18	Winter	Manza control	Control	1		Arthropoda
	ON2465	Poly	2019-03-18	Winter	Manza control	Control	1		Annelida
	ON2466	Shrimp	2019-03-18	Winter	Manza control	Control	1		Arthropoda
	ON2467	Hermit	2019-03-18	Winter	Manza control	Control	2		Arthropoda
	ON2468	shrimp	2019-03-18	Winter	Manza control	Control	2		Arthropoda
	ON2469	copepod	2019-03-18	Winter	Manza control	Control	2		Arthropoda
	ON2470	starfish	2019-03-18	Winter	Manza control	Control	2		Echinodermata
	ON2471	crab	2019-03-18	Winter	Manza control	Control	2		Arthropoda
	ON2472	shrimp	2019-03-18	Winter	Manza control	Control	2		Arthropoda
	ON2473	crab	2019-03-18	Winter	Manza control	Control	2		Arthropoda
	ON2474	crab	2019-03-18	Winter	Manza control	Control	2		Arthropoda
	ON2475	crab	2019-03-18	Winter	Manza control	Control	2		Arthropoda
	ON2476	shrimp	2019-03-18	Winter	Manza control	Control	2		Arthropoda
	ON2477	starfish	2019-03-18	Winter	Manza control	Control	2		Echinodermata
	ON2478	Poly	2019-03-18	Winter	Manza control	Control	2		Annelida
	ON2479	Poly	2019-03-18	Winter	Manza control	Control	2		Annelida
	ON2480	Poly	2019-03-18	Winter	Manza control	Control	2		Annelida
	ON2481	Shrimp	2019-03-18	Winter	Manza control	Control	2		Arthropoda
	ON2482	gastropod	2019-03-18	Winter	Manza control	Control	3		Mollusca
	ON2483	Copepod	2019-03-18	Winter	Manza control	Control	3		Arthropoda
	ON2484	gastropod	2019-03-18	Winter	Manza control	Control	3		Mollusca
	ON2485	gastropod	2019-03-18	Winter	Manza control	Control	3		Mollusca
	ON2486	starfish	2019-03-18	Winter	Manza control	Control	3		Echinodermata
	ON2487	amphipod	2019-03-18	Winter	Manza control	Control	3		Arthropoda
	ON2488	gastropod	2019-03-18	Winter	Manza control	Control	3		Mollusca
	ON2489	nemertin	2019-03-18	Winter	Manza control	Control	3		Nemertea
	ON2490	shrimp	2019-03-18	Winter	Manza control	Control	3		Arthropoda
	ON2491	gastropod	2019-03-18	Winter	Manza control	Control	3		Mollusca
	ON2492	crab	2019-03-18	Winter	Manza control	Control	3		Arthropoda
	ON2493	shrimp	2019-03-18	Winter	Manza control	Control	3		Arthropoda
	ON2494	gastropod	2019-03-18	Winter	Manza control	Control	3		Mollusca
	ON2495	bivalv	2019-03-18	Winter	Manza control	Control	3		Mollusca
